# Supplementary material for: A necroptosis-related prognostic model for predicting prognosis, immune landscape, and drug sensitivity in hepatocellular carcinoma based on single-cell sequencing analysis and weighted co-expression network
Source: Front Genet. 2022 Sep 21;13:984297. doi: 10.3389/fgene.2022.984297 (PMC9533069; doi:10.3389/fgene.2022.984297)
Supplement: Supplementary file 1 [file DataSheet3.ZIP › Supplementary Material S3.xlsx]

## Sheet: Supplementary Material S3-92gen
Gene Symbol	Description	Category	Gifts	Relevance score
RIPK1	Receptor Interacting Serine/Threonine Kinase 1	Protein Coding	48	19.4343
MLKL	Mixed Lineage Kinase Domain Like Pseudokinase	Protein Coding	41	16.2323
RIPK3	Receptor Interacting Serine/Threonine Kinase 3	Protein Coding	42	16.1032
ZBP1	Z-DNA Binding Protein 1	Protein Coding	38	9.31788
CASP8	Caspase 8	Protein Coding	50	7.43083
TNF	Tumor Necrosis Factor	Protein Coding	50	4.66559
CYLD	CYLD Lysine 63 Deubiquitinase	Protein Coding	48	4.06246
ITPK1	Inositol-Tetrakisphosphate 1-Kinase	Protein Coding	40	3.62447
IPMK	Inositol Polyphosphate Multikinase	Protein Coding	38	3.62447
MAP3K7	Mitogen-Activated Protein Kinase Kinase Kinase 7	Protein Coding	50	3.17627
TRPM7	Transient Receptor Potential Cation Channel Subfamily M Member 7	Protein Coding	45	3.03769
FADD	Fas Associated Via Death Domain	Protein Coding	45	2.7287
PELI1	Pellino E3 Ubiquitin Protein Ligase 1	Protein Coding	41	2.68543
PGLYRP1	Peptidoglycan Recognition Protein 1	Protein Coding	40	2.61709
SPATA2	Spermatogenesis Associated 2	Protein Coding	33	2.52973
CASP6	Caspase 6	Protein Coding	47	2.3786
TP53	Tumor Protein P53	Protein Coding	51	2.00974
TNFRSF1A	TNF Receptor Superfamily Member 1A	Protein Coding	48	2.00332
TNFAIP3	TNF Alpha Induced Protein 3	Protein Coding	47	1.84873
UCHL1	Ubiquitin C-Terminal Hydrolase L1	Protein Coding	49	1.83244
SIRT3	Sirtuin 3	Protein Coding	46	1.80331
TNIP1	TNFAIP3 Interacting Protein 1	Protein Coding	40	1.78025
STING1	Stimulator Of Interferon Response CGAMP Interactor 1	Protein Coding	33	1.78025
SERTAD1	SERTA Domain Containing 1	Protein Coding	34	1.76154
TRAF2	TNF Receptor Associated Factor 2	Protein Coding	44	1.74413
CFLAR	CASP8 And FADD Like Apoptosis Regulator	Protein Coding	44	1.71377
MAPK14	Mitogen-Activated Protein Kinase 14	Protein Coding	50	1.70013
HMGB1	High Mobility Group Box 1	Protein Coding	44	1.70013
FAS	Fas Cell Surface Death Receptor	Protein Coding	49	1.68166
BIRC2	Baculoviral IAP Repeat Containing 2	Protein Coding	44	1.66486
AIFM1	Apoptosis Inducing Factor Mitochondria Associated 1	Protein Coding	47	1.61076
KLHDC10	Kelch Domain Containing 10	Protein Coding	33	1.60168
GSK3B	Glycogen Synthase Kinase 3 Beta	Protein Coding	48	1.53237
XIAP	X-Linked Inhibitor Of Apoptosis	Protein Coding	47	1.48594
MYC	MYC Proto-Oncogene, BHLH Transcription Factor	Protein Coding	50	1.46643
TNIP3	TNFAIP3 Interacting Protein 3	Protein Coding	37	1.46643
GJB1	Gap Junction Protein Beta 1	Protein Coding	46	1.44601
DNM1L	Dynamin 1 Like	Protein Coding	46	1.42454
PTGES3	Prostaglandin E Synthase 3	Protein Coding	43	1.42454
BRD4	Bromodomain Containing 4	Protein Coding	46	1.37767
RB1	RB Transcriptional Corepressor 1	Protein Coding	46	1.37767
SIRT2	Sirtuin 2	Protein Coding	46	1.35935
DAPK1	Death Associated Protein Kinase 1	Protein Coding	48	1.3517
FKBP1A	FKBP Prolyl Isomerase 1A	Protein Coding	45	1.3517
MIR425	MicroRNA 425	RNA Gene	20	1.3517
EZH2	Enhancer Of Zeste 2 Polycomb Repressive Complex 2 Subunit	Protein Coding	52	1.32346
NFE2L2	NFE2 Like BZIP Transcription Factor 2	Protein Coding	48	1.32346
CD274	CD274 Molecule	Protein Coding	43	1.32346
CHMP4B	Charged Multivesicular Body Protein 4B	Protein Coding	41	1.32346
CXCL5	C-X-C Motif Chemokine Ligand 5	Protein Coding	40	1.32346
MIR29B1	MicroRNA 29b-1	RNA Gene	21	1.32346
BCL2	BCL2 Apoptosis Regulator	Protein Coding	49	1.31518
AXL	AXL Receptor Tyrosine Kinase	Protein Coding	50	1.29223
MERTK	MER Proto-Oncogene, Tyrosine Kinase	Protein Coding	50	1.29223
TYRO3	TYRO3 Protein Tyrosine Kinase	Protein Coding	47	1.29223
SIRT6	Sirtuin 6	Protein Coding	44	1.29223
NAT2	N-Acetyltransferase 2	Protein Coding	42	1.29223
SLC39A7	Solute Carrier Family 39 Member 7	Protein Coding	40	1.29223
USP22	Ubiquitin Specific Peptidase 22	Protein Coding	40	1.29223
SFTPA1	Surfactant Protein A1	Protein Coding	43	1.26504
PANX1	Pannexin 1	Protein Coding	43	1.25677
FLOT1	Flotillin 1	Protein Coding	41	1.25677
FLOT2	Flotillin 2	Protein Coding	41	1.25677
PDCD6IP	Programmed Cell Death 6 Interacting Protein	Protein Coding	41	1.25677
DIABLO	Diablo IAP-Binding Mitochondrial Protein	Protein Coding	46	1.2368
FASN	Fatty Acid Synthase	Protein Coding	48	1.21472
CDK9	Cyclin Dependent Kinase 9	Protein Coding	45	1.21472
TIMM50	Translocase Of Inner Mitochondrial Membrane 50	Protein Coding	38	1.21472
SLC25A37	Solute Carrier Family 25 Member 37	Protein Coding	38	1.21472
PPP1R3G	Protein Phosphatase 1 Regulatory Subunit 3G	Protein Coding	32	1.21472
MIR7-1	MicroRNA 7-1	RNA Gene	19	1.21472
NFKBIA	NFKB Inhibitor Alpha	Protein Coding	49	1.15992
AURKC	Aurora Kinase C	Protein Coding	46	1.15992
NGFR	Nerve Growth Factor Receptor	Protein Coding	45	1.15992
FMR1	FMRP Translational Regulator 1	Protein Coding	43	1.15992
GNLY	Granulysin	Protein Coding	38	1.12806
PARP1	Poly(ADP-Ribose) Polymerase 1	Protein Coding	48	1.08375
HTRA2	HtrA Serine Peptidase 2	Protein Coding	45	1.08375
HSPA5	Heat Shock Protein Family A (Hsp70) Member 5	Protein Coding	46	1.06228
PRKAA2	Protein Kinase AMP-Activated Catalytic Subunit Alpha 2	Protein Coding	50	1.03958
PRKAA1	Protein Kinase AMP-Activated Catalytic Subunit Alpha 1	Protein Coding	46	1.03958
PITPNA	Phosphatidylinositol Transfer Protein Alpha	Protein Coding	39	1.03958
TRAF5	TNF Receptor Associated Factor 5	Protein Coding	41	1.02761
METTL3	Methyltransferase 3, N6-Adenosine-Methyltransferase Complex Catalytic Subunit	Protein Coding	40	1.02761
FNDC4	Fibronectin Type III Domain Containing 4	Protein Coding	36	1.02761
FNDC5	Fibronectin Type III Domain Containing 5	Protein Coding	34	1.02761
FASLG	Fas Ligand	Protein Coding	46	1.01541
TXN	Thioredoxin	Protein Coding	45	1.01541
RALBP1	RalA Binding Protein 1	Protein Coding	44	1.01541
TP53I3	Tumor Protein P53 Inducible Protein 3	Protein Coding	41	1.01541
PRKN	Parkin RBR E3 Ubiquitin Protein Ligase	Protein Coding	38	1.01541
GSDMD	Gasdermin D	Protein Coding	38	1.01541
HSP90AA1	Heat Shock Protein 90 Alpha Family Class A Member 1	Protein Coding	47	0.989443
STUB1	STIP1 Homology And U-Box Containing Protein 1	Protein Coding	44	0.989443
TNFSF10	TNF Superfamily Member 10	Protein Coding	44	0.989443
CDC37	Cell Division Cycle 37, HSP90 Cochaperone	Protein Coding	41	0.989443
NFKB1	Nuclear Factor Kappa B Subunit 1	Protein Coding	50	0.961206
RELA	RELA Proto-Oncogene, NF-KB Subunit	Protein Coding	50	0.961206
TRPC6	Transient Receptor Potential Cation Channel Subfamily C Member 6	Protein Coding	49	0.961206
SIRT5	Sirtuin 5	Protein Coding	44	0.961206
MIR21	MicroRNA 21	RNA Gene	25	0.961206
TNFRSF10B	TNF Receptor Superfamily Member 10b	Protein Coding	49	0.929972
AURKA	Aurora Kinase A	Protein Coding	49	0.929972
MYH9	Myosin Heavy Chain 9	Protein Coding	48	0.929972
CASP10	Caspase 10	Protein Coding	48	0.929972
PLK1	Polo Like Kinase 1	Protein Coding	48	0.929972
SQSTM1	Sequestosome 1	Protein Coding	47	0.929972
TNFRSF10A	TNF Receptor Superfamily Member 10a	Protein Coding	44	0.929972
SOAT1	Sterol O-Acyltransferase 1	Protein Coding	44	0.929972
HGF	Hepatocyte Growth Factor	Protein Coding	51	0.894519
SRC	SRC Proto-Oncogene, Non-Receptor Tyrosine Kinase	Protein Coding	50	0.894519
ANXA1	Annexin A1	Protein Coding	48	0.894519
FPR1	Formyl Peptide Receptor 1	Protein Coding	47	0.894519
CASP2	Caspase 2	Protein Coding	47	0.894519
MIF	Macrophage Migration Inhibitory Factor	Protein Coding	47	0.894519
KL	Klotho	Protein Coding	45	0.894519
TNFRSF21	TNF Receptor Superfamily Member 21	Protein Coding	45	0.894519
BCL2L1	BCL2 Like 1	Protein Coding	45	0.894519
BMI1	BMI1 Proto-Oncogene, Polycomb Ring Finger	Protein Coding	42	0.894519
BBC3	BCL2 Binding Component 3	Protein Coding	40	0.894519
AVEN	Apoptosis And Caspase Activation Inhibitor	Protein Coding	36	0.894519
ZNF7	Zinc Finger Protein 7	Protein Coding	36	0.894519
PTEN	Phosphatase And Tensin Homolog	Protein Coding	50	0.852467
ESR2	Estrogen Receptor 2	Protein Coding	48	0.852467
GSK3A	Glycogen Synthase Kinase 3 Alpha	Protein Coding	48	0.852467
C5	Complement C5	Protein Coding	46	0.852467
SP1	Sp1 Transcription Factor	Protein Coding	45	0.852467
EGR1	Early Growth Response 1	Protein Coding	44	0.852467
C7	Complement C7	Protein Coding	44	0.852467
C9	Complement C9	Protein Coding	44	0.852467
C6	Complement C6	Protein Coding	43	0.852467
ATG5	Autophagy Related 5	Protein Coding	43	0.852467
CD74	CD74 Molecule	Protein Coding	42	0.852467
NOX4	NADPH Oxidase 4	Protein Coding	41	0.852467
TNFSF12	TNF Superfamily Member 12	Protein Coding	40	0.852467
MKRN1	Makorin Ring Finger Protein 1	Protein Coding	40	0.852467
RCN1	Reticulocalbin 1	Protein Coding	40	0.852467
UHRF1	Ubiquitin Like With PHD And Ring Finger Domains 1	Protein Coding	39	0.852467
AIFM2	Apoptosis Inducing Factor Mitochondria Associated 2	Protein Coding	38	0.852467
SGK1	Serum/Glucocorticoid Regulated Kinase 1	Protein Coding	48	0.818355
PAK1	P21 (RAC1) Activated Kinase 1	Protein Coding	48	0.818355
CDC7	Cell Division Cycle 7	Protein Coding	44	0.818355
CERK	Ceramide Kinase	Protein Coding	40	0.818355
CTSB	Cathepsin B	Protein Coding	50	0.797662
CD40LG	CD40 Ligand	Protein Coding	47	0.797662
OGT	O-Linked N-Acetylglucosamine (GlcNAc) Transferase	Protein Coding	44	0.797662
BID	BH3 Interacting Domain Death Agonist	Protein Coding	44	0.797662
IFNB1	Interferon Beta 1	Protein Coding	42	0.797662
ID1	Inhibitor Of DNA Binding 1, HLH Protein	Protein Coding	41	0.797662
MIR155	MicroRNA 155	RNA Gene	20	0.797662
TLR3	Toll Like Receptor 3	Protein Coding	50	0.776924
KIAA1191	KIAA1191	Protein Coding	33	0.776924
TRADD	TNFRSF1A Associated Via Death Domain	Protein Coding	42	0.686345
TP63	Tumor Protein P63	Protein Coding	47	0.665353
IL1A	Interleukin 1 Alpha	Protein Coding	43	0.665353
PADI4	Peptidyl Arginine Deiminase 4	Protein Coding	42	0.665353
MIR22	MicroRNA 22	RNA Gene	21	0.665353
MIR221	MicroRNA 221	RNA Gene	21	0.665353
MIR214	MicroRNA 214	RNA Gene	21	0.665353
MIR101-1	MicroRNA 101-1	RNA Gene	20	0.665353
MIR485	MicroRNA 485	RNA Gene	19	0.665353
MIR101-2	MicroRNA 101-2	RNA Gene	18	0.665353
CTSD	Cathepsin D	Protein Coding	50	0.658108
CLEC7A	C-Type Lectin Domain Containing 7A	Protein Coding	44	0.658108
OTULIN	OTU Deubiquitinase With Linear Linkage Specificity	Protein Coding	38	0.658108
STAT3	Signal Transducer And Activator Of Transcription 3	Protein Coding	50	0.591421
HPRT1	Hypoxanthine Phosphoribosyltransferase 1	Protein Coding	46	0.549368
FAP	Fibroblast Activation Protein Alpha	Protein Coding	44	0.549368
TRIM24	Tripartite Motif Containing 24	Protein Coding	42	0.549368
CHL1	Cell Adhesion Molecule L1 Like	Protein Coding	42	0.549368
PGAM5	PGAM Family Member 5, Mitochondrial Serine/Threonine Protein Phosphatase	Protein Coding	34	0.549368
TGFBR1	Transforming Growth Factor Beta Receptor 1	Protein Coding	52	0.494564
CDKN2A	Cyclin Dependent Kinase Inhibitor 2A	Protein Coding	49	0.494564
ACVR1B	Activin A Receptor Type 1B	Protein Coding	46	0.494564
PYGM	Glycogen Phosphorylase, Muscle Associated	Protein Coding	46	0.494564
CCL2	C-C Motif Chemokine Ligand 2	Protein Coding	47	0.374228
MEFV	MEFV Innate Immuity Regulator, Pyrin	Protein Coding	43	0.362255
DPEP1	Dipeptidase 1	Protein Coding	42	0.362255
AIM2	Absent In Melanoma 2	Protein Coding	41	0.362255
UBR2	Ubiquitin Protein Ligase E3 Component N-Recognin 2	Protein Coding	40	0.362255
CHMP1A	Charged Multivesicular Body Protein 1A	Protein Coding	39	0.362255
GPX4	Glutathione Peroxidase 4	Protein Coding	46	0.295853
LAMP2	Lysosomal Associated Membrane Protein 2	Protein Coding	43	0.295853
MPRIP	Myosin Phosphatase Rho Interacting Protein	Protein Coding	37	0.295853
MTOR	Mechanistic Target Of Rapamycin Kinase	Protein Coding	52	0.264619
BRAF	B-Raf Proto-Oncogene, Serine/Threonine Kinase	Protein Coding	52	0.264619
AFP	Alpha Fetoprotein	Protein Coding	46	0.264619
ACHE	Acetylcholinesterase (Cartwright Blood Group)	Protein Coding	45	0.264619
NFAT5	Nuclear Factor Of Activated T Cells 5	Protein Coding	42	0.264619
VIL1	Villin 1	Protein Coding	41	0.264619
CXCL1	C-X-C Motif Chemokine Ligand 1	Protein Coding	41	0.264619
SHARPIN	SHANK Associated RH Domain Interactor	Protein Coding	40	0.264619
MAPK1	Mitogen-Activated Protein Kinase 1	Protein Coding	50	0.229167
CBL	Cbl Proto-Oncogene	Protein Coding	50	0.229167
GSN	Gelsolin	Protein Coding	48	0.229167
TBK1	TANK Binding Kinase 1	Protein Coding	48	0.229167
MAPK8	Mitogen-Activated Protein Kinase 8	Protein Coding	48	0.229167
RARG	Retinoic Acid Receptor Gamma	Protein Coding	48	0.229167
CTSH	Cathepsin H	Protein Coding	46	0.229167
CTSL	Cathepsin L	Protein Coding	46	0.229167
CTSS	Cathepsin S	Protein Coding	44	0.229167
TNFRSF25	TNF Receptor Superfamily Member 25	Protein Coding	41	0.229167
DSTYK	Dual Serine/Threonine And Tyrosine Protein Kinase	Protein Coding	41	0.229167
RNF31	Ring Finger Protein 31	Protein Coding	40	0.229167
IKBKB	Inhibitor Of Nuclear Factor Kappa B Kinase Subunit Beta	Protein Coding	52	0.187114
CHUK	Component Of Inhibitor Of Nuclear Factor Kappa B Kinase Complex	Protein Coding	50	0.187114
BUB1B	BUB1 Mitotic Checkpoint Serine/Threonine Kinase B	Protein Coding	49	0.187114
IRAK1	Interleukin 1 Receptor Associated Kinase 1	Protein Coding	48	0.187114
MAPK3	Mitogen-Activated Protein Kinase 3	Protein Coding	48	0.187114
TAB2	TGF-Beta Activated Kinase 1 (MAP3K7) Binding Protein 2	Protein Coding	48	0.187114
EIF2AK3	Eukaryotic Translation Initiation Factor 2 Alpha Kinase 3	Protein Coding	48	0.187114
NQO1	NAD(P)H Quinone Dehydrogenase 1	Protein Coding	47	0.187114
HSPA8	Heat Shock Protein Family A (Hsp70) Member 8	Protein Coding	47	0.187114
IKBKG	Inhibitor Of Nuclear Factor Kappa B Kinase Regulatory Subunit Gamma	Protein Coding	47	0.187114
BDNF	Brain Derived Neurotrophic Factor	Protein Coding	46	0.187114
BIRC3	Baculoviral IAP Repeat Containing 3	Protein Coding	45	0.187114
XBP1	X-Box Binding Protein 1	Protein Coding	45	0.187114
BECN1	Beclin 1	Protein Coding	44	0.187114
TICAM1	Toll Like Receptor Adaptor Molecule 1	Protein Coding	43	0.187114
SOX17	SRY-Box Transcription Factor 17	Protein Coding	42	0.187114
HSPA4	Heat Shock Protein Family A (Hsp70) Member 4	Protein Coding	41	0.187114
TAB1	TGF-Beta Activated Kinase 1 (MAP3K7) Binding Protein 1	Protein Coding	41	0.187114
BNIP3	BCL2 Interacting Protein 3	Protein Coding	41	0.187114
RBCK1	RANBP2-Type And C3HC4-Type Zinc Finger Containing 1	Protein Coding	41	0.187114
UBC	Ubiquitin C	Protein Coding	41	0.187114
TAB3	TGF-Beta Activated Kinase 1 (MAP3K7) Binding Protein 3	Protein Coding	40	0.187114
AGFG1	ArfGAP With FG Repeats 1	Protein Coding	40	0.187114
EIF2A	Eukaryotic Translation Initiation Factor 2A	Protein Coding	39	0.187114
TNIP2	TNFAIP3 Interacting Protein 2	Protein Coding	38	0.187114
MIB2	MIB E3 Ubiquitin Protein Ligase 2	Protein Coding	38	0.187114
H1-5	H1.5 Linker Histone, Cluster Member	Protein Coding	33	0.187114
DIRAS3	DIRAS Family GTPase 3	Protein Coding	31	0.187114
C20orf204	Chromosome 20 Open Reading Frame 204	Protein Coding	16	0.187114
JAK1	Janus Kinase 1	Protein Coding	52	0.132309
EGFR	Epidermal Growth Factor Receptor	Protein Coding	52	0.132309
FLT3	Fms Related Receptor Tyrosine Kinase 3	Protein Coding	51	0.132309
IDH2	Isocitrate Dehydrogenase (NADP(+)) 2	Protein Coding	51	0.132309
IDH1	Isocitrate Dehydrogenase (NADP(+)) 1	Protein Coding	51	0.132309
HMOX1	Heme Oxygenase 1	Protein Coding	50	0.132309
MMP13	Matrix Metallopeptidase 13	Protein Coding	50	0.132309
NPM1	Nucleophosmin 1	Protein Coding	49	0.132309
G6PD	Glucose-6-Phosphate Dehydrogenase	Protein Coding	49	0.132309
GJA1	Gap Junction Protein Alpha 1	Protein Coding	49	0.132309
TSC2	TSC Complex Subunit 2	Protein Coding	49	0.132309
VIM	Vimentin	Protein Coding	49	0.132309
CASP1	Caspase 1	Protein Coding	49	0.132309
CAD	Carbamoyl-Phosphate Synthetase 2, Aspartate Transcarbamylase, And Dihydroorotase	Protein Coding	49	0.132309
DRD2	Dopamine Receptor D2	Protein Coding	49	0.132309
ATP2A1	ATPase Sarcoplasmic/Endoplasmic Reticulum Ca2+ Transporting 1	Protein Coding	49	0.132309
KRT18	Keratin 18	Protein Coding	48	0.132309
RPS19	Ribosomal Protein S19	Protein Coding	48	0.132309
TNNT2	Troponin T2, Cardiac Type	Protein Coding	48	0.132309
TPM1	Tropomyosin 1	Protein Coding	48	0.132309
EPAS1	Endothelial PAS Domain Protein 1	Protein Coding	48	0.132309
APC	APC Regulator Of WNT Signaling Pathway	Protein Coding	48	0.132309
AHR	Aryl Hydrocarbon Receptor	Protein Coding	48	0.132309
ACTB	Actin Beta	Protein Coding	48	0.132309
LRP1	LDL Receptor Related Protein 1	Protein Coding	48	0.132309
VCP	Valosin Containing Protein	Protein Coding	48	0.132309
YWHAE	Tyrosine 3-Monooxygenase/Tryptophan 5-Monooxygenase Activation Protein Epsilon	Protein Coding	48	0.132309
YWHAG	Tyrosine 3-Monooxygenase/Tryptophan 5-Monooxygenase Activation Protein Gamma	Protein Coding	48	0.132309
LEF1	Lymphoid Enhancer Binding Factor 1	Protein Coding	47	0.132309
NOD2	Nucleotide Binding Oligomerization Domain Containing 2	Protein Coding	47	0.132309
PIKFYVE	Phosphoinositide Kinase, FYVE-Type Zinc Finger Containing	Protein Coding	47	0.132309
EEF2	Eukaryotic Translation Elongation Factor 2	Protein Coding	47	0.132309
BAX	BCL2 Associated X, Apoptosis Regulator	Protein Coding	47	0.132309
MAPKAPK2	MAPK Activated Protein Kinase 2	Protein Coding	47	0.132309
PRDX1	Peroxiredoxin 1	Protein Coding	47	0.132309
KIF11	Kinesin Family Member 11	Protein Coding	47	0.132309
SLC16A1	Solute Carrier Family 16 Member 1	Protein Coding	47	0.132309
KRT8	Keratin 8	Protein Coding	46	0.132309
KRT5	Keratin 5	Protein Coding	46	0.132309
KRT1	Keratin 1	Protein Coding	46	0.132309
KRT14	Keratin 14	Protein Coding	46	0.132309
NLRP3	NLR Family Pyrin Domain Containing 3	Protein Coding	46	0.132309
HIF1A	Hypoxia Inducible Factor 1 Subunit Alpha	Protein Coding	46	0.132309
HSP90AB1	Heat Shock Protein 90 Alpha Family Class B Member 1	Protein Coding	46	0.132309
HSPD1	Heat Shock Protein Family D (Hsp60) Member 1	Protein Coding	46	0.132309
HSPA9	Heat Shock Protein Family A (Hsp70) Member 9	Protein Coding	46	0.132309
PINK1	PTEN Induced Kinase 1	Protein Coding	46	0.132309
RPL5	Ribosomal Protein L5	Protein Coding	46	0.132309
TNFRSF1B	TNF Receptor Superfamily Member 1B	Protein Coding	46	0.132309
TPM3	Tropomyosin 3	Protein Coding	46	0.132309
TRAF3	TNF Receptor Associated Factor 3	Protein Coding	46	0.132309
SLC25A13	Solute Carrier Family 25 Member 13	Protein Coding	46	0.132309
BAP1	BRCA1 Associated Protein 1	Protein Coding	46	0.132309
DDX3X	DEAD-Box Helicase 3 X-Linked	Protein Coding	46	0.132309
RANBP2	RAN Binding Protein 2	Protein Coding	46	0.132309
RPL11	Ribosomal Protein L11	Protein Coding	46	0.132309
PRPS1	Phosphoribosyl Pyrophosphate Synthetase 1	Protein Coding	46	0.132309
SLC25A1	Solute Carrier Family 25 Member 1	Protein Coding	46	0.132309
MYO6	Myosin VI	Protein Coding	45	0.132309
FLNC	Filamin C	Protein Coding	45	0.132309
HNRNPA2B1	Heterogeneous Nuclear Ribonucleoprotein A2/B1	Protein Coding	45	0.132309
HNRNPA1	Heterogeneous Nuclear Ribonucleoprotein A1	Protein Coding	45	0.132309
IKBKE	Inhibitor Of Nuclear Factor Kappa B Kinase Subunit Epsilon	Protein Coding	45	0.132309
MYH14	Myosin Heavy Chain 14	Protein Coding	45	0.132309
IL4	Interleukin 4	Protein Coding	45	0.132309
NUP214	Nucleoporin 214	Protein Coding	45	0.132309
PFKL	Phosphofructokinase, Liver Type	Protein Coding	45	0.132309
RIPK2	Receptor Interacting Serine/Threonine Kinase 2	Protein Coding	45	0.132309
UBE2D3	Ubiquitin Conjugating Enzyme E2 D3	Protein Coding	45	0.132309
TPM2	Tropomyosin 2	Protein Coding	45	0.132309
UGDH	UDP-Glucose 6-Dehydrogenase	Protein Coding	45	0.132309
TUFM	Tu Translation Elongation Factor, Mitochondrial	Protein Coding	45	0.132309
TUBB4A	Tubulin Beta 4A Class IVa	Protein Coding	45	0.132309
TRAF6	TNF Receptor Associated Factor 6	Protein Coding	45	0.132309
TET2	Tet Methylcytosine Dioxygenase 2	Protein Coding	45	0.132309
COPB2	COPI Coat Complex Subunit Beta 2	Protein Coding	45	0.132309
ARHGEF2	Rho/Rac Guanine Nucleotide Exchange Factor 2	Protein Coding	45	0.132309
ATF4	Activating Transcription Factor 4	Protein Coding	45	0.132309
EIF4EBP1	Eukaryotic Translation Initiation Factor 4E Binding Protein 1	Protein Coding	45	0.132309
CLTC	Clathrin Heavy Chain	Protein Coding	45	0.132309
CALM2	Calmodulin 2	Protein Coding	45	0.132309
LTBP1	Latent Transforming Growth Factor Beta Binding Protein 1	Protein Coding	45	0.132309
DDX5	DEAD-Box Helicase 5	Protein Coding	45	0.132309
PPP1CB	Protein Phosphatase 1 Catalytic Subunit Beta	Protein Coding	45	0.132309
PRSS1	Serine Protease 1	Protein Coding	45	0.132309
TUBA4A	Tubulin Alpha 4a	Protein Coding	45	0.132309
KRT19	Keratin 19	Protein Coding	44	0.132309
KRT6A	Keratin 6A	Protein Coding	44	0.132309
LGALS3	Galectin 3	Protein Coding	44	0.132309
FUS	FUS RNA Binding Protein	Protein Coding	44	0.132309
EMD	Emerin	Protein Coding	44	0.132309
HSPA1A	Heat Shock Protein Family A (Hsp70) Member 1A	Protein Coding	44	0.132309
GBE1	1,4-Alpha-Glucan Branching Enzyme 1	Protein Coding	44	0.132309
MYO5A	Myosin VA	Protein Coding	44	0.132309
PARK7	Parkinsonism Associated Deglycase	Protein Coding	44	0.132309
RPS10	Ribosomal Protein S10	Protein Coding	44	0.132309
RPL35	Ribosomal Protein L35	Protein Coding	44	0.132309
S100A10	S100 Calcium Binding Protein A10	Protein Coding	44	0.132309
S100A4	S100 Calcium Binding Protein A4	Protein Coding	44	0.132309
CALM1	Calmodulin 1	Protein Coding	44	0.132309
CCT5	Chaperonin Containing TCP1 Subunit 5	Protein Coding	44	0.132309
AFG3L2	AFG3 Like Matrix AAA Peptidase Subunit 2	Protein Coding	44	0.132309
AHSG	Alpha 2-HS Glycoprotein	Protein Coding	44	0.132309
MAP1B	Microtubule Associated Protein 1B	Protein Coding	44	0.132309
PPM1B	Protein Phosphatase, Mg2+/Mn2+ Dependent 1B	Protein Coding	44	0.132309
PKM	Pyruvate Kinase M1/2	Protein Coding	44	0.132309
PABPN1	Poly(A) Binding Protein Nuclear 1	Protein Coding	44	0.132309
PKP2	Plakophilin 2	Protein Coding	44	0.132309
ULK1	Unc-51 Like Autophagy Activating Kinase 1	Protein Coding	44	0.132309
XRCC6	X-Ray Repair Cross Complementing 6	Protein Coding	44	0.132309
XRCC5	X-Ray Repair Cross Complementing 5	Protein Coding	44	0.132309
UBE2L3	Ubiquitin Conjugating Enzyme E2 L3	Protein Coding	44	0.132309
NDUFA4	NDUFA4 Mitochondrial Complex Associated	Protein Coding	43	0.132309
NRIP1	Nuclear Receptor Interacting Protein 1	Protein Coding	43	0.132309
NSUN2	NOP2/Sun RNA Methyltransferase 2	Protein Coding	43	0.132309
OPTN	Optineurin	Protein Coding	43	0.132309
RPS20	Ribosomal Protein S20	Protein Coding	43	0.132309
STK38	Serine/Threonine Kinase 38	Protein Coding	43	0.132309
SFPQ	Splicing Factor Proline And Glutamine Rich	Protein Coding	43	0.132309
TUBB4B	Tubulin Beta 4B Class IVb	Protein Coding	43	0.132309
SLC25A5	Solute Carrier Family 25 Member 5	Protein Coding	43	0.132309
LITAF	Lipopolysaccharide Induced TNF Factor	Protein Coding	43	0.132309
RPL15	Ribosomal Protein L15	Protein Coding	43	0.132309
KRT10	Keratin 10	Protein Coding	42	0.132309
LGALS1	Galectin 1	Protein Coding	42	0.132309
KLF6	Kruppel Like Factor 6	Protein Coding	42	0.132309
KRT16	Keratin 16	Protein Coding	42	0.132309
KRT7	Keratin 7	Protein Coding	42	0.132309
MYO1C	Myosin IC	Protein Coding	42	0.132309
EEF1A1	Eukaryotic Translation Elongation Factor 1 Alpha 1	Protein Coding	42	0.132309
HNRNPU	Heterogeneous Nuclear Ribonucleoprotein U	Protein Coding	42	0.132309
FLII	FLII Actin Remodeling Protein	Protein Coding	42	0.132309
ACTC1	Actin Alpha Cardiac Muscle 1	Protein Coding	42	0.132309
KHDRBS1	KH RNA Binding Domain Containing, Signal Transduction Associated 1	Protein Coding	42	0.132309
PNKD	PNKD Metallo-Beta-Lactamase Domain Containing	Protein Coding	42	0.132309
PSMA3	Proteasome 20S Subunit Alpha 3	Protein Coding	42	0.132309
RPL7A	Ribosomal Protein L7a	Protein Coding	42	0.132309
RPS14	Ribosomal Protein S14	Protein Coding	42	0.132309
RPS17	Ribosomal Protein S17	Protein Coding	42	0.132309
RPS24	Ribosomal Protein S24	Protein Coding	42	0.132309
RPS27	Ribosomal Protein S27	Protein Coding	42	0.132309
RPS3	Ribosomal Protein S3	Protein Coding	42	0.132309
RPS6	Ribosomal Protein S6	Protein Coding	42	0.132309
RPL13A	Ribosomal Protein L13a	Protein Coding	42	0.132309
RPL13	Ribosomal Protein L13	Protein Coding	42	0.132309
TANK	TRAF Family Member Associated NFKB Activator	Protein Coding	42	0.132309
TCOF1	Treacle Ribosome Biogenesis Factor 1	Protein Coding	42	0.132309
TNFRSF8	TNF Receptor Superfamily Member 8	Protein Coding	42	0.132309
TRIM28	Tripartite Motif Containing 28	Protein Coding	42	0.132309
TUBA1C	Tubulin Alpha 1c	Protein Coding	42	0.132309
S100A6	S100 Calcium Binding Protein A6	Protein Coding	42	0.132309
TCP1	T-Complex 1	Protein Coding	42	0.132309
SLC30A9	Solute Carrier Family 30 Member 9	Protein Coding	42	0.132309
CALM3	Calmodulin 3	Protein Coding	42	0.132309
ASIC1	Acid Sensing Ion Channel Subunit 1	Protein Coding	42	0.132309
CADM1	Cell Adhesion Molecule 1	Protein Coding	42	0.132309
CALU	Calumenin	Protein Coding	42	0.132309
RBMX	RNA Binding Motif Protein X-Linked	Protein Coding	42	0.132309
RPL22	Ribosomal Protein L22	Protein Coding	42	0.132309
RPL27	Ribosomal Protein L27	Protein Coding	42	0.132309
PCM1	Pericentriolar Material 1	Protein Coding	42	0.132309
PABPC1	Poly(A) Binding Protein Cytoplasmic 1	Protein Coding	42	0.132309
COPA	COPI Coat Complex Subunit Alpha	Protein Coding	42	0.132309
PLEC	Plectin	Protein Coding	42	0.132309
TUBA1B	Tubulin Alpha 1b	Protein Coding	42	0.132309
XRN2	5'-3' Exoribonuclease 2	Protein Coding	42	0.132309
VDAC2	Voltage Dependent Anion Channel 2	Protein Coding	42	0.132309
KRT2	Keratin 2	Protein Coding	41	0.132309
KRT9	Keratin 9	Protein Coding	41	0.132309
NCL	Nucleolin	Protein Coding	41	0.132309
ELAVL1	ELAV Like RNA Binding Protein 1	Protein Coding	41	0.132309
IGF2BP3	Insulin Like Growth Factor 2 MRNA Binding Protein 3	Protein Coding	41	0.132309
AP2S1	Adaptor Related Protein Complex 2 Subunit Sigma 1	Protein Coding	41	0.132309
PAWR	Pro-Apoptotic WT1 Regulator	Protein Coding	41	0.132309
RPL26	Ribosomal Protein L26	Protein Coding	41	0.132309
RPL9	Ribosomal Protein L9	Protein Coding	41	0.132309
RPL4	Ribosomal Protein L4	Protein Coding	41	0.132309
RPL7	Ribosomal Protein L7	Protein Coding	41	0.132309
PSMC4	Proteasome 26S Subunit, ATPase 4	Protein Coding	41	0.132309
RPS13	Ribosomal Protein S13	Protein Coding	41	0.132309
RPS23	Ribosomal Protein S23	Protein Coding	41	0.132309
RPS26	Ribosomal Protein S26	Protein Coding	41	0.132309
RPS29	Ribosomal Protein S29	Protein Coding	41	0.132309
RPL10A	Ribosomal Protein L10a	Protein Coding	41	0.132309
RPS12	Ribosomal Protein S12	Protein Coding	41	0.132309
RPL12	Ribosomal Protein L12	Protein Coding	41	0.132309
SVIL	Supervillin	Protein Coding	41	0.132309
SLC25A6	Solute Carrier Family 25 Member 6	Protein Coding	41	0.132309
SNRPE	Small Nuclear Ribonucleoprotein Polypeptide E	Protein Coding	41	0.132309
CAPZA1	Capping Actin Protein Of Muscle Z-Line Subunit Alpha 1	Protein Coding	41	0.132309
EIF4B	Eukaryotic Translation Initiation Factor 4B	Protein Coding	41	0.132309
CUL4A	Cullin 4A	Protein Coding	41	0.132309
CNBP	CCHC-Type Zinc Finger Nucleic Acid Binding Protein	Protein Coding	41	0.132309
BANF1	BAF Nuclear Assembly Factor 1	Protein Coding	41	0.132309
AP2B1	Adaptor Related Protein Complex 2 Subunit Beta 1	Protein Coding	41	0.132309
MAP1LC3A	Microtubule Associated Protein 1 Light Chain 3 Alpha	Protein Coding	41	0.132309
RNGTT	RNA Guanylyltransferase And 5'-Phosphatase	Protein Coding	41	0.132309
RPL3	Ribosomal Protein L3	Protein Coding	41	0.132309
PCBP1	Poly(RC) Binding Protein 1	Protein Coding	41	0.132309
PRPF8	Pre-MRNA Processing Factor 8	Protein Coding	41	0.132309
PYCARD	PYD And CARD Domain Containing	Protein Coding	41	0.132309
SLC25A10	Solute Carrier Family 25 Member 10	Protein Coding	41	0.132309
TUBB6	Tubulin Beta 6 Class V	Protein Coding	41	0.132309
IGF2BP1	Insulin Like Growth Factor 2 MRNA Binding Protein 1	Protein Coding	40	0.132309
HNRNPF	Heterogeneous Nuclear Ribonucleoprotein F	Protein Coding	40	0.132309
HSPA1B	Heat Shock Protein Family A (Hsp70) Member 1B	Protein Coding	40	0.132309
IQSEC1	IQ Motif And Sec7 Domain ArfGEF 1	Protein Coding	40	0.132309
IL24	Interleukin 24	Protein Coding	40	0.132309
MPP1	MAGUK P55 Scaffold Protein 1	Protein Coding	40	0.132309
MYL6	Myosin Light Chain 6	Protein Coding	40	0.132309
IVNS1ABP	Influenza Virus NS1A Binding Protein	Protein Coding	40	0.132309
MVP	Major Vault Protein	Protein Coding	40	0.132309
PDIA4	Protein Disulfide Isomerase Family A Member 4	Protein Coding	40	0.132309
PDLIM7	PDZ And LIM Domain 7	Protein Coding	40	0.132309
RPLP2	Ribosomal Protein Lateral Stalk Subunit P2	Protein Coding	40	0.132309
RPS16	Ribosomal Protein S16	Protein Coding	40	0.132309
RPLP1	Ribosomal Protein Lateral Stalk Subunit P1	Protein Coding	40	0.132309
TPM4	Tropomyosin 4	Protein Coding	40	0.132309
SRSF9	Serine And Arginine Rich Splicing Factor 9	Protein Coding	40	0.132309
SRSF1	Serine And Arginine Rich Splicing Factor 1	Protein Coding	40	0.132309
CCNT1	Cyclin T1	Protein Coding	40	0.132309
DYNLL1	Dynein Light Chain LC8-Type 1	Protein Coding	40	0.132309
DNAJA1	DnaJ Heat Shock Protein Family (Hsp40) Member A1	Protein Coding	40	0.132309
DDX17	DEAD-Box Helicase 17	Protein Coding	40	0.132309
CCT3	Chaperonin Containing TCP1 Subunit 3	Protein Coding	40	0.132309
BCLAF1	BCL2 Associated Transcription Factor 1	Protein Coding	40	0.132309
AGO2	Argonaute RISC Catalytic Component 2	Protein Coding	40	0.132309
RPL23A	Ribosomal Protein L23a	Protein Coding	40	0.132309
KRT86	Keratin 86	Protein Coding	39	0.132309
NME8	NME/NM23 Family Member 8	Protein Coding	39	0.132309
HNRNPH1	Heterogeneous Nuclear Ribonucleoprotein H1	Protein Coding	39	0.132309
HNRNPL	Heterogeneous Nuclear Ribonucleoprotein L	Protein Coding	39	0.132309
HOOK1	Hook Microtubule Tethering Protein 1	Protein Coding	39	0.132309
HNRNPH3	Heterogeneous Nuclear Ribonucleoprotein H3	Protein Coding	39	0.132309
FIP1L1	Factor Interacting With PAPOLA And CPSF1	Protein Coding	39	0.132309
PDIA6	Protein Disulfide Isomerase Family A Member 6	Protein Coding	39	0.132309
RPL6	Ribosomal Protein L6	Protein Coding	39	0.132309
RIOK1	RIO Kinase 1	Protein Coding	39	0.132309
RPL23	Ribosomal Protein L23	Protein Coding	39	0.132309
RPL28	Ribosomal Protein L28	Protein Coding	39	0.132309
RPL29	Ribosomal Protein L29	Protein Coding	39	0.132309
SSBP1	Single Stranded DNA Binding Protein 1	Protein Coding	39	0.132309
SF1	Splicing Factor 1	Protein Coding	39	0.132309
TRA2B	Transformer 2 Beta Homolog	Protein Coding	39	0.132309
TRA2A	Transformer 2 Alpha Homolog	Protein Coding	39	0.132309
SYNCRIP	Synaptotagmin Binding Cytoplasmic RNA Interacting Protein	Protein Coding	39	0.132309
SRSF7	Serine And Arginine Rich Splicing Factor 7	Protein Coding	39	0.132309
CCT8	Chaperonin Containing TCP1 Subunit 8	Protein Coding	39	0.132309
ADAMTSL4	ADAMTS Like 4	Protein Coding	39	0.132309
CCT6A	Chaperonin Containing TCP1 Subunit 6A	Protein Coding	39	0.132309
DNAJA2	DnaJ Heat Shock Protein Family (Hsp40) Member A2	Protein Coding	39	0.132309
BAG2	BAG Cochaperone 2	Protein Coding	39	0.132309
ATAD3A	ATPase Family AAA Domain Containing 3A	Protein Coding	39	0.132309
RCC2	Regulator Of Chromosome Condensation 2	Protein Coding	39	0.132309
RFWD3	Ring Finger And WD Repeat Domain 3	Protein Coding	39	0.132309
WDR77	WD Repeat Domain 77	Protein Coding	39	0.132309
LARP1	La Ribonucleoprotein 1, Translational Regulator	Protein Coding	38	0.132309
MYL12A	Myosin Light Chain 12A	Protein Coding	38	0.132309
MYO1D	Myosin ID	Protein Coding	38	0.132309
MYO1B	Myosin IB	Protein Coding	38	0.132309
MYCBP	MYC Binding Protein	Protein Coding	38	0.132309
HNRNPM	Heterogeneous Nuclear Ribonucleoprotein M	Protein Coding	38	0.132309
MYL6B	Myosin Light Chain 6B	Protein Coding	38	0.132309
GOSR1	Golgi SNAP Receptor Complex Member 1	Protein Coding	38	0.132309
MRPS12	Mitochondrial Ribosomal Protein S12	Protein Coding	38	0.132309
RPS18	Ribosomal Protein S18	Protein Coding	38	0.132309
RPS8	Ribosomal Protein S8	Protein Coding	38	0.132309
RPS4X	Ribosomal Protein S4 X-Linked	Protein Coding	38	0.132309
RPL34	Ribosomal Protein L34	Protein Coding	38	0.132309
SCYL2	SCY1 Like Pseudokinase 2	Protein Coding	38	0.132309
THRAP3	Thyroid Hormone Receptor Associated Protein 3	Protein Coding	38	0.132309
TRIP6	Thyroid Hormone Receptor Interactor 6	Protein Coding	38	0.132309
TMOD3	Tropomodulin 3	Protein Coding	38	0.132309
SNRPF	Small Nuclear Ribonucleoprotein Polypeptide F	Protein Coding	38	0.132309
SRSF6	Serine And Arginine Rich Splicing Factor 6	Protein Coding	38	0.132309
SRSF4	Serine And Arginine Rich Splicing Factor 4	Protein Coding	38	0.132309
SRSF3	Serine And Arginine Rich Splicing Factor 3	Protein Coding	38	0.132309
CLINT1	Clathrin Interactor 1	Protein Coding	38	0.132309
CEP170	Centrosomal Protein 170	Protein Coding	38	0.132309
AMBRA1	Autophagy And Beclin 1 Regulator 1	Protein Coding	38	0.132309
CPSF6	Cleavage And Polyadenylation Specific Factor 6	Protein Coding	38	0.132309
COPS2	COP9 Signalosome Subunit 2	Protein Coding	38	0.132309
CARD6	Caspase Recruitment Domain Family Member 6	Protein Coding	38	0.132309
CAPN7	Calpain 7	Protein Coding	38	0.132309
ATXN2L	Ataxin 2 Like	Protein Coding	38	0.132309
ADRM1	ADRM1 26S Proteasome Ubiquitin Receptor	Protein Coding	38	0.132309
LRRFIP2	LRR Binding FLII Interacting Protein 2	Protein Coding	38	0.132309
PREB	Prolactin Regulatory Element Binding	Protein Coding	38	0.132309
PKP3	Plakophilin 3	Protein Coding	38	0.132309
ZNF24	Zinc Finger Protein 24	Protein Coding	38	0.132309
ZFP36	ZFP36 Ring Finger Protein	Protein Coding	38	0.132309
YBX1	Y-Box Binding Protein 1	Protein Coding	38	0.132309
ZNF217	Zinc Finger Protein 217	Protein Coding	38	0.132309
ZC3HAV1	Zinc Finger CCCH-Type Containing, Antiviral 1	Protein Coding	38	0.132309
GCC2	GRIP And Coiled-Coil Domain Containing 2	Protein Coding	37	0.132309
FAF2	Fas Associated Factor Family Member 2	Protein Coding	37	0.132309
HELQ	Helicase, POLQ Like	Protein Coding	37	0.132309
GTF3C3	General Transcription Factor IIIC Subunit 3	Protein Coding	37	0.132309
CDC42BPG	CDC42 Binding Protein Kinase Gamma	Protein Coding	37	0.132309
RPL17	Ribosomal Protein L17	Protein Coding	37	0.132309
RPS25	Ribosomal Protein S25	Protein Coding	37	0.132309
RPS27L	Ribosomal Protein S27 Like	Protein Coding	37	0.132309
TNRC6B	Trinucleotide Repeat Containing Adaptor 6B	Protein Coding	37	0.132309
TWF1	Twinfilin Actin Binding Protein 1	Protein Coding	37	0.132309
TANC2	Tetratricopeptide Repeat, Ankyrin Repeat And Coiled-Coil Containing 2	Protein Coding	37	0.132309
ALYREF	Aly/REF Export Factor	Protein Coding	37	0.132309
CPSF2	Cleavage And Polyadenylation Specific Factor 2	Protein Coding	37	0.132309
CPSF3	Cleavage And Polyadenylation Specific Factor 3	Protein Coding	37	0.132309
DCD	Dermcidin	Protein Coding	37	0.132309
MGA	MAX Dimerization Protein MGA	Protein Coding	37	0.132309
RAI14	Retinoic Acid Induced 14	Protein Coding	37	0.132309
RPL38	Ribosomal Protein L38	Protein Coding	37	0.132309
OTUD4	OTU Deubiquitinase 4	Protein Coding	37	0.132309
PLEKHA5	Pleckstrin Homology Domain Containing A5	Protein Coding	37	0.132309
TXNIP	Thioredoxin Interacting Protein	Protein Coding	37	0.132309
WRNIP1	WRN Helicase Interacting Protein 1	Protein Coding	37	0.132309
ZNF146	Zinc Finger Protein 146	Protein Coding	37	0.132309
LIMCH1	LIM And Calponin Homology Domains 1	Protein Coding	36	0.132309
LACTB	Lactamase Beta	Protein Coding	36	0.132309
G3BP2	G3BP Stress Granule Assembly Factor 2	Protein Coding	36	0.132309
FAM83D	Family With Sequence Similarity 83 Member D	Protein Coding	36	0.132309
HEMGN	Hemogen	Protein Coding	36	0.132309
HSPBAP1	HSPB1 Associated Protein 1	Protein Coding	36	0.132309
GOLGA3	Golgin A3	Protein Coding	36	0.132309
HRNR	Hornerin	Protein Coding	36	0.132309
GLTP	Glycolipid Transfer Protein	Protein Coding	36	0.132309
NUDT21	Nudix Hydrolase 21	Protein Coding	36	0.132309
SERBP1	SERPINE1 MRNA Binding Protein 1	Protein Coding	36	0.132309
SEC16A	SEC16 Homolog A, Endoplasmic Reticulum Export Factor	Protein Coding	36	0.132309
SRRM2	Serine/Arginine Repetitive Matrix 2	Protein Coding	36	0.132309
SRP14	Signal Recognition Particle 14	Protein Coding	36	0.132309
SRSF10	Serine And Arginine Rich Splicing Factor 10	Protein Coding	36	0.132309
ESYT2	Extended Synaptotagmin 2	Protein Coding	36	0.132309
ERH	ERH MRNA Splicing And Mitosis Factor	Protein Coding	36	0.132309
MLF2	Myeloid Leukemia Factor 2	Protein Coding	36	0.132309
RBM14	RNA Binding Motif Protein 14	Protein Coding	36	0.132309
PRPF40A	Pre-MRNA Processing Factor 40 Homolog A	Protein Coding	36	0.132309
POF1B	POF1B Actin Binding Protein	Protein Coding	36	0.132309
VBP1	VHL Binding Protein 1	Protein Coding	36	0.132309
YTHDC1	YTH Domain Containing 1	Protein Coding	36	0.132309
AKAP8L	A-Kinase Anchoring Protein 8 Like	Protein Coding	35	0.132309
AKNA	AT-Hook Transcription Factor	Protein Coding	35	0.132309
TRAFD1	TRAF-Type Zinc Finger Domain Containing 1	Protein Coding	35	0.132309
CALML5	Calmodulin Like 5	Protein Coding	35	0.132309
PNN	Pinin, Desmosome Associated Protein	Protein Coding	35	0.132309
ELP1	Elongator Acetyltransferase Complex Subunit 1	Protein Coding	34	0.132309
KCTD5	Potassium Channel Tetramerization Domain Containing 5	Protein Coding	34	0.132309
RBM25	RNA Binding Motif Protein 25	Protein Coding	34	0.132309
UBL4A	Ubiquitin Like 4A	Protein Coding	34	0.132309
APOOL	Apolipoprotein O Like	Protein Coding	34	0.132309
CRTAM	Cytotoxic And Regulatory T Cell Molecule	Protein Coding	34	0.132309
CTAG2	Cancer/Testis Antigen 2	Protein Coding	34	0.132309
LRRC59	Leucine Rich Repeat Containing 59	Protein Coding	34	0.132309
PPP1R12C	Protein Phosphatase 1 Regulatory Subunit 12C	Protein Coding	34	0.132309
PALMD	Palmdelphin	Protein Coding	34	0.132309
TLE6	TLE Family Member 6, Subcortical Maternal Complex Member	Protein Coding	34	0.132309
ZSCAN20	Zinc Finger And SCAN Domain Containing 20	Protein Coding	34	0.132309
ZKSCAN4	Zinc Finger With KRAB And SCAN Domains 4	Protein Coding	34	0.132309
H1-2	H1.2 Linker Histone, Cluster Member	Protein Coding	33	0.132309
RPL39	Ribosomal Protein L39	Protein Coding	33	0.132309
SP6	Sp6 Transcription Factor	Protein Coding	33	0.132309
CHTOP	Chromatin Target Of PRMT1	Protein Coding	33	0.132309
UBAP2	Ubiquitin Associated Protein 2	Protein Coding	33	0.132309
ZAN	Zonadhesin	Protein Coding	33	0.132309
GSDME	Gasdermin E	Protein Coding	32	0.132309
TMEM44	Transmembrane Protein 44	Protein Coding	32	0.132309
CEP44	Centrosomal Protein 44	Protein Coding	32	0.132309
ATP5F1C	ATP Synthase F1 Subunit Gamma	Protein Coding	31	0.132309
LZTS3	Leucine Zipper Tumor Suppressor Family Member 3	Protein Coding	31	0.132309
RHOXF2	Rhox Homeobox Family Member 2	Protein Coding	30	0.132309
TMEM263	Transmembrane Protein 263	Protein Coding	30	0.132309
ZNF391	Zinc Finger Protein 391	Protein Coding	30	0.132309
H1-10	H1.10 Linker Histone	Protein Coding	28	0.132309
UTP11	UTP11 Small Subunit Processome Component	Protein Coding	28	0.132309
H2BC12	H2B Clustered Histone 12	Protein Coding	27	0.132309
H2AC12	H2A Clustered Histone 12	Protein Coding	27	0.132309
OBI1	ORC Ubiquitin Ligase 1	Protein Coding	27	0.132309
MAIP1	Matrix AAA Peptidase Interacting Protein 1	Protein Coding	25	0.132309
RBM14-RBM4	RBM14-RBM4 Readthrough	Protein Coding	21	0.132309
MIR137	MicroRNA 137	RNA Gene	20	0.132309
MIR148A	MicroRNA 148a	RNA Gene	20	0.132309
