# Supplementary material for: A necroptosis-related prognostic model for predicting prognosis, immune landscape, and drug sensitivity in hepatocellular carcinoma based on single-cell sequencing analysis and weighted co-expression network
Source: Front Genet. 2022 Sep 21;13:984297. doi: 10.3389/fgene.2022.984297 (PMC9533069; doi:10.3389/fgene.2022.984297)
Supplement: Supplementary file 3 [file DataSheet9.ZIP › Supplementary Material S9.xlsx]

## Sheet: Supplementary Material S2
gene1	gene2	pValue	oddsRatio	Event	pair	event_ratio
OBSCN	FLG	2.95e-06	8.80352	Co_Occurence	FLG, OBSCN	12/40
FAT3	DNAH7	0.00064389	6.92481	Co_Occurence	DNAH7, FAT3	7/35
SPTA1	FAT3	0.000863202	6.49992	Co_Occurence	FAT3, SPTA1	7/36
CACNA1E	DNAH7	0.00106184	6.23043	Co_Occurence	CACNA1E, DNAH7	7/37
HMCN1	DNAH7	0.00267796	5.92333	Co_Occurence	DNAH7, HMCN1	6/35
SPTA1	HMCN1	0.00340452	5.57938	Co_Occurence	HMCN1, SPTA1	6/36
PCLO	RYR1	0.00202558	4.83086	Co_Occurence	PCLO, RYR1	8/46
OBSCN	RYR1	0.00485604	4.46755	Co_Occurence	OBSCN, RYR1	7/44
SPTA1	CSMD1	0.0150294	4.41219	Co_Occurence	CSMD1, SPTA1	5/37
CSMD1	ABCA13	0.00900718	4.3664	Co_Occurence	ABCA13, CSMD1	6/41
GPR98	OBSCN	0.00626467	4.20689	Co_Occurence	GPR98, OBSCN	7/45
XIRP2	RYR2	0.00729802	4.04161	Co_Occurence	RYR2, XIRP2	7/45
FAT3	CACNA1E	0.0119818	4.0376	Co_Occurence	CACNA1E, FAT3	6/42
ABCA13	APOB	0.00463362	4.03101	Co_Occurence	ABCA13, APOB	8/48
GPR98	RYR1	0.0215429	3.94832	Co_Occurence	GPR98, RYR1	5/39
CACNA1E	LRP1B	0.00868496	3.88328	Co_Occurence	CACNA1E, LRP1B	7/46
CSMD3	FAT3	0.0143244	3.8505	Co_Occurence	CSMD3, FAT3	6/43
PCLO	CACNA1E	0.00611051	3.81801	Co_Occurence	CACNA1E, PCLO	8/50
AXIN1	ARID1A	0.0254119	3.7494	Co_Occurence	ARID1A, AXIN1	5/40
USH2A	MUC16	0.00773133	3.49265	Co_Occurence	MUC16, USH2A	9/64
ABCA13	PCLO	0.00971634	3.44873	Co_Occurence	ABCA13, PCLO	8/52
DNAH7	CSMD3	0.0333759	3.44161	Co_Occurence	CSMD3, DNAH7	5/42
SPTA1	CACNA1E	0.034461	3.40249	Co_Occurence	CACNA1E, SPTA1	5/42
CSMD1	RYR2	0.0382496	3.29395	Co_Occurence	CSMD1, RYR2	5/43
DNAH7	CTNNB1	0.00732471	3.24598	Co_Occurence	CTNNB1, DNAH7	12/92
RYR2	APOB	0.0183253	3.24164	Co_Occurence	APOB, RYR2	7/50
ABCA13	OBSCN	0.0183253	3.24164	Co_Occurence	ABCA13, OBSCN	7/50
MUC16	RYR2	0.00836231	3.21792	Co_Occurence	MUC16, RYR2	11/67
PCLO	CSMD1	0.0290701	3.19371	Co_Occurence	CSMD1, PCLO	6/49
PCLO	DNAH7	0.0290701	3.19371	Co_Occurence	DNAH7, PCLO	6/49
PCLO	USH2A	0.0290701	3.19371	Co_Occurence	PCLO, USH2A	6/49
ABCA13	CSMD3	0.028935	3.16929	Co_Occurence	ABCA13, CSMD3	6/47
RYR1	RYR2	0.0453494	3.11121	Co_Occurence	RYR1, RYR2	5/44
OBSCN	CTNNB1	0.00350519	3.09321	Co_Occurence	CTNNB1, OBSCN	17/93
PCLO	HMCN1	0.0356167	3.00713	Co_Occurence	HMCN1, PCLO	6/50
FAT3	TP53	0.0128471	2.9255	Co_Occurence	FAT3, TP53	14/103
ALB	ABCA13	0.0210237	2.9072	Co_Occurence	ABCA13, ALB	8/57
PCLO	OBSCN	0.0214686	2.88023	Co_Occurence	OBSCN, PCLO	8/56
PCLO	GPR98	0.0430643	2.84001	Co_Occurence	GPR98, PCLO	6/51
TTN	LRP1B	0.0112808	2.66086	Co_Occurence	LRP1B, TTN	15/95
AXIN1	MUC16	0.0439306	2.64718	Co_Occurence	AXIN1, MUC16	8/67
SPTA1	MUC16	0.0439306	2.64718	Co_Occurence	MUC16, SPTA1	8/67
TP53	OBSCN	0.0169326	2.53773	Co_Occurence	OBSCN, TP53	17/105
PCLO	ALB	0.0357942	2.49265	Co_Occurence	ALB, PCLO	9/63
ALB	CTNNB1	0.00948593	2.44262	Co_Occurence	ALB, CTNNB1	19/98
CTNNB1	TP53	0.00811026	0.458892	Mutually_Exclusive	CTNNB1, TP53	18/162
AXIN1	CTNNB1	0.00733136	0.109091	Mutually_Exclusive	AXIN1, CTNNB1	1/115
