# Supplementary material for: A necroptosis-related prognostic model for predicting prognosis, immune landscape, and drug sensitivity in hepatocellular carcinoma based on single-cell sequencing analysis and weighted co-expression network
Source: Front Genet. 2022 Sep 21;13:984297. doi: 10.3389/fgene.2022.984297 (PMC9533069; doi:10.3389/fgene.2022.984297)
Supplement: Supplementary file 4 [file DataSheet4.ZIP › Supplementary Material S4.xlsx]

## Sheet: Sheet1
ID	p_val	avg_log2FC	pct.1	pct.2	p_val_adj
CDC42	0	0.579885	0.65	0.531	0
IFI16	0	0.581785	0.409	0.256	0
ARID4B	0	0.554358	0.408	0.254	0
HNRNPU	0	0.691244	0.529	0.382	0
SRSF7	0	0.813701	0.642	0.517	0
REL	0	1.00901	0.4	0.254	0
HNRNPA3	0	0.632826	0.607	0.468	0
NFE2L2	0	0.632042	0.466	0.273	0
BZW1	0	0.558016	0.531	0.368	0
CFLAR	0	0.547732	0.394	0.243	0
PTMA	0	0.837696	0.973	0.97	0
LDB2	0	0.383144	0.112	0.023	0
IRF1	0	1.16385	0.487	0.354	0
ECSCR	0	0.387482	0.102	0.014	0
HLA-E	0	0.954752	0.773	0.723	0
CLIC1	0	0.616046	0.761	0.677	0
SLC22A7	0	-0.568056	0.031	0.146	0
FYN	0	0.550626	0.308	0.159	0
TNFAIP3	0	0.928296	0.398	0.222	0
UTRN	0	0.499471	0.299	0.157	0
HNRNPA2B1	0	0.799427	0.766	0.658	0
2022-09-07	0	0.728731	0.631	0.489	0
MSN	0	0.718242	0.47	0.283	0
TACC1	0	0.54515	0.335	0.186	0
DNAJA1	0	0.790171	0.674	0.543	0
TMEM2	0	0.604317	0.266	0.128	0
HNRNPK	0	0.538245	0.689	0.585	0
HSPA5	0	0.914084	0.573	0.429	0
IFITM2	0	0.593433	0.675	0.547	0
ESAM	0	0.467759	0.127	0.03	0
ETS1	0	0.610914	0.319	0.15	0
VIM	0	1.35268	0.633	0.522	0
SLC2A3	0	0.723061	0.339	0.194	0
PPP1R1A	0	-0.53513	0.027	0.136	0
PTGES3	0	0.534817	0.679	0.536	0
HMGB1	0	0.947962	0.865	0.746	0
ITM2B	0	0.716647	0.812	0.749	0
NFKBIA	0	1.43676	0.634	0.483	0
CLEC14A	0	0.596166	0.107	0.015	0
CALM1	0	0.880156	0.796	0.743	0
IQGAP1	0	0.541309	0.361	0.213	0
ZG16	0	-0.430055	0.022	0.121	0
FUS	0	0.640144	0.606	0.489	0
RAMP2	0	0.917488	0.149	0.044	0
DDX5	0	1.06138	0.81	0.73	0
H3F3B	0	0.709425	0.939	0.922	0
METRNL	0	0.930078	0.22	0.088	0
FKBP1A	0	0.874207	0.638	0.464	0
ABHD17A	0	0.493789	0.307	0.16	0
PLVAP	0	0.909307	0.12	0.026	0
BST2	0	0.677241	0.56	0.414	0
JUND	0	1.41855	0.577	0.446	0
FXYD1	0	-1.70605	0.12	0.249	0
SERTAD1	0	0.593952	0.327	0.185	0
CYP2A7	0	-0.90617	0.023	0.142	0
FLT1	1.03189e-307	0.493126	0.119	0.027	1.99371e-303
ACTG1	1.38618e-307	0.735183	0.866	0.815	2.67823e-303
CFL1	1.03643e-306	0.569434	0.911	0.873	2.00249e-302
CALCRL	2.32785e-305	0.362871	0.102	0.018	4.49764e-301
SPARCL1	1.8485e-302	1.0347	0.168	0.057	3.57149e-298
EMP1	3.95395e-302	0.449717	0.111	0.023	7.63943e-298
NCL	5.9099e-302	0.896064	0.67	0.575	1.14185e-297
DNAJB6	3.82297e-301	0.510998	0.53	0.391	7.38635e-297
GBP4	7.60905e-301	0.565881	0.217	0.094	1.47014e-296
TPM4	8.17815e-300	0.645395	0.44	0.298	1.5801e-295
CD81	8.31277e-300	0.754349	0.434	0.287	1.60611e-295
HMGCS2	9.80649e-300	-0.689985	0.091	0.211	1.89471e-295
ENG	1.3249e-299	0.742529	0.17	0.061	2.55984e-295
GNAS	2.40601e-297	0.780691	0.603	0.483	4.64864e-293
SFPQ	9.28339e-296	0.6394	0.531	0.403	1.79364e-291
TPM3	1.0959e-295	0.69034	0.67	0.563	2.11738e-291
MYL12A	4.86258e-295	0.564639	0.837	0.768	9.39499e-291
YWHAB	7.01953e-295	0.646404	0.69	0.593	1.35624e-290
TAT-AS1	2.8225e-294	-0.345055	0.027	0.117	5.45335e-290
GNAI2	5.37361e-294	0.664762	0.474	0.333	1.03823e-289
CYP8B1	8.26341e-294	-0.462496	0.034	0.129	1.59657e-289
CCNI	1.69369e-293	0.601297	0.662	0.557	3.27238e-289
MYH9	1.80143e-293	0.462402	0.428	0.284	3.48055e-289
MACF1	1.22465e-292	0.483192	0.332	0.194	2.36615e-288
DDX3Y	4.10601e-289	0.44543	0.26	0.131	7.93322e-285
SRGN	3.68138e-288	1.08725	0.672	0.576	7.1128e-284
SDC1	1.10139e-286	-0.458893	0.118	0.248	2.128e-282
SYNE2	7.29754e-286	0.682292	0.331	0.198	1.40996e-281
DDX3X	1.61259e-285	0.636062	0.466	0.335	3.11569e-281
COL4A1	4.45097e-284	0.605253	0.126	0.033	8.59971e-280
RHOA	4.84856e-284	0.579873	0.692	0.589	9.3679e-280
SEPW1	1.30634e-283	0.540424	0.505	0.368	2.52398e-279
TGFBR2	1.46158e-282	0.491171	0.253	0.128	2.82392e-278
BCLAF1	3.50439e-282	0.479418	0.398	0.259	6.77083e-278
CPS1	8.06322e-282	-0.514048	0.053	0.157	1.55789e-277
HNRNPC	3.53788e-278	0.575727	0.654	0.551	6.83554e-274
RPS4Y1	1.84019e-276	0.461379	0.698	0.563	3.55543e-272
TGFB1	2.22821e-275	0.434924	0.385	0.24	4.30512e-271
ARPC2	9.19106e-275	0.635223	0.795	0.731	1.7758e-270
KDM6B	5.67559e-274	0.54435	0.259	0.135	1.09658e-269
GIMAP4	1.42448e-273	0.526237	0.332	0.198	2.75224e-269
MORF4L1	4.1643e-273	0.484788	0.675	0.575	8.04584e-269
SDPR	2.37885e-272	0.335343	0.106	0.024	4.59617e-268
S100A11	2.95018e-272	0.642575	0.691	0.559	5.70004e-268
EIF5	2.21681e-271	0.552348	0.567	0.439	4.2831e-267
STOM	2.91616e-271	0.520607	0.393	0.257	5.63431e-267
ACTR3	3.16563e-270	0.557881	0.494	0.363	6.11632e-266
HNRNPR	4.16234e-270	0.46901	0.413	0.279	8.04205e-266
EIF4A1	4.85798e-270	0.445311	0.492	0.355	9.38611e-266
CD93	1.65924e-269	0.417866	0.136	0.042	3.20581e-265
IGFBP7	3.61322e-269	1.08617	0.236	0.115	6.98111e-265
HSPG2	1.89085e-268	0.679297	0.148	0.051	3.65331e-264
CDC37	6.47413e-268	0.488297	0.501	0.371	1.25087e-263
ARL6IP5	6.29979e-266	0.536462	0.523	0.397	1.21718e-261
RAP1B	8.44949e-266	0.387787	0.342	0.209	1.63253e-261
CD79A	1.65146e-264	-0.560852	0.024	0.104	3.19079e-260
TMEM50A	3.30146e-264	0.432426	0.525	0.398	6.37875e-260
ACTB	5.30556e-264	0.715914	0.976	0.967	1.02509e-259
STAT3	3.55452e-263	0.518831	0.382	0.251	6.8677e-259
MAP3K8	1.57309e-262	0.564833	0.21	0.097	3.03937e-258
TLN1	2.01601e-261	0.551108	0.41	0.277	3.89513e-257
TAT	2.09482e-261	-0.638126	0.048	0.144	4.0474e-257
2022-09-02	4.42747e-261	0.382544	0.367	0.228	8.55431e-257
ARPC5	5.10884e-261	0.56478	0.603	0.484	9.8708e-257
EIF4G2	9.16847e-260	0.494491	0.574	0.451	1.77144e-255
XRCC5	3.72425e-259	0.522735	0.49	0.362	7.19563e-255
TNFRSF1B	1.8071e-258	0.539853	0.283	0.16	3.4915e-254
CSRNP1	6.32536e-258	0.415103	0.262	0.14	1.22212e-253
SLPI	1.91867e-257	-0.605875	0.072	0.179	3.70706e-253
H3F3A	1.78649e-256	0.586856	0.917	0.895	3.45168e-252
HPN	2.60621e-256	-0.648255	0.109	0.227	5.03545e-252
MBNL1	3.472e-256	0.447801	0.411	0.279	6.70825e-252
BHLHE40	1.90967e-255	0.372403	0.247	0.126	3.68968e-251
EIF5A	1.67913e-254	0.575115	0.51	0.38	3.24424e-250
GSN	7.42625e-253	0.728592	0.267	0.145	1.43483e-248
DNTTIP2	1.44658e-252	0.422623	0.297	0.172	2.79494e-248
PCK1	1.02021e-251	-0.556555	0.051	0.147	1.97115e-247
CHD1	1.28145e-251	0.465359	0.295	0.171	2.47589e-247
DDIT4	1.69953e-250	0.617256	0.541	0.417	3.28366e-246
ID3	5.42151e-250	0.830331	0.209	0.098	1.04749e-245
CLDN3	4.99112e-249	-0.341781	0.051	0.146	9.64334e-245
THBD	9.26397e-248	0.435893	0.101	0.024	1.78989e-243
CYP4A11	1.02292e-247	-0.250823	0.026	0.105	1.97639e-243
SPARC	1.35754e-246	1.04697	0.195	0.088	2.62291e-242
SF3B1	3.06608e-246	0.454423	0.425	0.296	5.92398e-242
HLA-F	4.16524e-246	0.55655	0.409	0.287	8.04766e-242
SEC14L2	4.83059e-246	-0.393174	0.063	0.162	9.33318e-242
IER5	7.04028e-246	0.436092	0.251	0.133	1.36025e-241
CCDC85B	1.07705e-245	0.533711	0.504	0.384	2.08097e-241
PPP1R12A	3.9477e-245	0.412016	0.331	0.204	7.62736e-241
CD99	4.25509e-245	0.444717	0.674	0.574	8.22126e-241
GNG11	1.47391e-244	0.898356	0.233	0.12	2.84773e-240
IFNGR1	5.1275e-244	0.406868	0.32	0.19	9.90684e-240
IER2	5.59898e-244	0.785464	0.546	0.432	1.08178e-239
HSP90AA1	4.14921e-243	0.64192	0.873	0.828	8.01669e-239
LUZP1	2.91937e-242	0.341791	0.247	0.129	5.64052e-238
NPDC1	2.59659e-241	0.384176	0.131	0.043	5.01688e-237
UBE2S	3.78264e-241	0.56536	0.346	0.222	7.30843e-237
ARF1	3.84256e-240	0.457114	0.583	0.467	7.42421e-236
ALDOB	6.24051e-239	-1.80524	0.12	0.226	1.20573e-234
RAB8B	7.48442e-238	0.385073	0.239	0.125	1.44606e-233
YWHAZ	2.43671e-237	0.568009	0.635	0.541	4.70798e-233
SRSF3	7.48532e-237	0.493271	0.667	0.573	1.44624e-232
XAF1	9.62832e-237	0.429397	0.197	0.092	1.86029e-232
MYL12B	2.19713e-236	0.470292	0.788	0.714	4.24508e-232
GPT	3.45051e-236	-0.32134	0.039	0.122	6.66674e-232
ACTR2	4.30357e-236	0.474205	0.445	0.317	8.31492e-232
CYLD	1.47987e-235	0.357293	0.223	0.113	2.85925e-231
PHACTR2	3.07829e-235	0.325733	0.241	0.125	5.94757e-231
PIM3	8.82133e-234	0.448117	0.267	0.15	1.70437e-229
ID1	1.08181e-233	0.807491	0.174	0.075	2.09017e-229
HNRNPM	1.82216e-233	0.507657	0.536	0.422	3.5206e-229
HRG	2.00558e-233	-0.613516	0.082	0.183	3.87498e-229
FTCD	2.15116e-233	-0.301979	0.045	0.132	4.15625e-229
TM4SF1	3.3375e-233	0.850203	0.27	0.15	6.44838e-229
SMARCA5	4.5371e-233	0.39075	0.301	0.18	8.76613e-229
HNRNPDL	1.55145e-232	0.489927	0.597	0.493	2.99755e-228
CNOT6L	4.67219e-232	0.463006	0.288	0.17	9.02713e-228
CTSC	1.49808e-231	0.611051	0.491	0.357	2.89444e-227
RPS17	1.06961e-230	-0.320385	0.948	0.968	2.0666e-226
JAK1	2.52194e-230	0.511609	0.499	0.386	4.87265e-226
SET	4.35112e-230	0.566689	0.552	0.442	8.40679e-226
SRSF2	1.02524e-229	0.528378	0.645	0.559	1.98087e-225
ARGLU1	2.48244e-229	0.497483	0.498	0.386	4.79631e-225
PTRF	6.77038e-229	0.52662	0.189	0.087	1.30811e-224
LCP1	7.57914e-229	0.913228	0.375	0.264	1.46436e-224
LRRFIP1	3.88999e-228	0.502505	0.511	0.392	7.51585e-224
F12	5.91707e-228	-0.483099	0.091	0.195	1.14324e-223
GLS	1.38159e-227	0.352293	0.273	0.154	2.66936e-223
NASP	1.74856e-227	0.453882	0.389	0.27	3.3784e-223
ZEB2	2.20773e-226	0.556959	0.246	0.133	4.26555e-222
SH3BGRL	1.70039e-225	0.420736	0.438	0.307	3.28533e-221
ZFP36	2.81158e-225	0.950969	0.584	0.481	5.43225e-221
PRRC2C	4.49826e-225	0.664208	0.552	0.456	8.69108e-221
MAP1LC3B	1.7701e-224	0.393858	0.465	0.338	3.42001e-220
PRKCH	3.47069e-224	0.298594	0.221	0.113	6.70572e-220
APOA5	1.58401e-223	-0.376702	0.051	0.139	3.06047e-219
G6PC	2.39565e-223	-0.241726	0.029	0.105	4.62864e-219
COL4A2	1.96468e-222	0.424043	0.13	0.045	3.79597e-218
UBE2D3	4.61828e-222	0.465498	0.663	0.574	8.92297e-218
HLA-A	3.65424e-221	0.796594	0.901	0.904	7.06036e-217
SPRY1	3.99162e-221	0.541042	0.149	0.059	7.71222e-217
SOCS3	1.58082e-220	0.79486	0.336	0.221	3.0543e-216
TSC22D1	2.5113e-220	0.591471	0.281	0.164	4.85208e-216
RSRP1	2.70517e-220	0.444925	0.454	0.334	5.22666e-216
SKIL	8.7832e-220	0.406871	0.29	0.174	1.697e-215
NFKB1	1.0569e-219	0.391762	0.197	0.095	2.04205e-215
TM4SF5	1.13052e-219	-0.566934	0.115	0.223	2.18429e-215
ATP1B3	3.34922e-219	0.568115	0.449	0.325	6.47102e-215
SYTL3	5.39116e-219	0.482825	0.194	0.095	1.04163e-214
RBP7	5.92599e-219	1.00272	0.131	0.048	1.14496e-214
RUNX3	7.89882e-219	0.55885	0.25	0.143	1.52613e-214
FLNA	2.05256e-218	0.411386	0.305	0.187	3.96575e-214
RBMS1	1.62481e-217	0.3421	0.309	0.188	3.1393e-213
CCL16	1.76584e-217	-0.437676	0.063	0.154	3.41177e-213
HNRNPD	1.01328e-216	0.476276	0.41	0.292	1.95776e-212
ASPDH	1.90138e-216	-0.288902	0.04	0.12	3.67365e-212
ANXA1	2.0944e-216	0.88672	0.469	0.345	4.04658e-212
FAM198B	2.38313e-216	0.215761	0.104	0.029	4.60445e-212
F10	3.97587e-214	-0.485361	0.104	0.206	7.68179e-210
ACTN4	8.62854e-214	0.383292	0.391	0.268	1.66712e-209
SSB	1.50154e-213	0.44519	0.453	0.331	2.90112e-209
SERPINA6	3.56491e-213	-0.52428	0.093	0.193	6.88776e-209
VPS37B	1.59223e-212	0.384832	0.219	0.115	3.07635e-208
UBC	2.08084e-212	0.463951	0.897	0.868	4.02039e-208
VASP	2.7484e-212	0.368034	0.322	0.2	5.31019e-208
ARHGDIB	8.18816e-212	0.597022	0.639	0.536	1.58203e-207
GIMAP7	3.54974e-211	0.528361	0.315	0.201	6.85846e-207
JUNB	6.88085e-210	1.0518	0.732	0.666	1.32945e-205
HSPA8	1.49787e-209	0.619532	0.809	0.764	2.89403e-205
ZC3HAV1	4.01292e-209	0.453686	0.302	0.19	7.75336e-205
FOSL2	5.40111e-209	0.420472	0.294	0.18	1.04355e-204
SRRM1	6.07921e-209	0.476592	0.56	0.46	1.17456e-204
CYP3A5	1.0338e-208	-0.531009	0.11	0.215	1.9974e-204
N4BP1	1.33259e-208	0.273363	0.147	0.06	2.5747e-204
NR4A2	6.33337e-208	0.790938	0.431	0.317	1.22367e-203
SAA4	1.11701e-207	-0.405378	0.07	0.163	2.15818e-203
PLK2	1.10223e-205	0.275037	0.127	0.046	2.12962e-201
MAP4	1.97878e-205	0.34391	0.297	0.182	3.8232e-201
ARL4C	3.55552e-205	0.994923	0.321	0.214	6.86962e-201
KHK	6.53521e-205	-0.804255	0.122	0.221	1.26267e-200
ANKRD11	2.05536e-204	0.498028	0.351	0.237	3.97116e-200
PPP1R15A	1.30169e-203	0.794762	0.481	0.374	2.515e-199
FBP1	2.57019e-203	-0.730772	0.112	0.212	4.96587e-199
HEG1	1.99401e-202	0.284323	0.115	0.039	3.85263e-198
FAM133B	4.92476e-202	0.461608	0.444	0.333	9.51513e-198
BOD1L1	1.31732e-201	0.40803	0.256	0.149	2.5452e-197
F2R	3.83277e-201	0.221875	0.143	0.058	7.4053e-197
KMT2E	8.68635e-201	0.456644	0.466	0.358	1.67829e-196
AKR7A3	1.45986e-200	-0.447101	0.084	0.177	2.8206e-196
IL2RB	1.50965e-200	0.389416	0.147	0.062	2.9168e-196
PREX1	2.91421e-200	0.253176	0.186	0.09	5.63054e-196
HNRNPH3	3.08635e-200	0.351491	0.385	0.268	5.96314e-196
TMSB4X	1.03909e-199	0.437002	0.959	0.964	2.00764e-195
PRF1	1.52453e-199	0.640093	0.185	0.092	2.94555e-195
B2M	2.72388e-199	0.64204	0.986	0.991	5.26282e-195
TCF4	3.57161e-199	0.664812	0.189	0.095	6.90071e-195
FXYD6	7.72311e-199	0.305503	0.112	0.037	1.49218e-194
TUBA1A	1.11311e-198	0.544196	0.364	0.248	2.15065e-194
HP1BP3	1.28884e-198	0.413058	0.426	0.313	2.49017e-194
SP100	4.9981e-198	0.409382	0.371	0.259	9.65684e-194
LIMS1	8.4126e-198	0.408869	0.335	0.215	1.6254e-193
TMOD3	8.95862e-198	0.302341	0.26	0.151	1.73089e-193
PDIA3	4.92151e-197	0.570315	0.563	0.459	9.50884e-193
PCM1	6.21922e-197	0.360755	0.33	0.217	1.20162e-192
DDX6	6.33597e-197	0.349143	0.299	0.188	1.22417e-192
TERF2IP	3.26428e-196	0.386051	0.405	0.293	6.30691e-192
SRSF10	5.10123e-196	0.342525	0.381	0.266	9.85609e-192
PPP2R2A	2.44412e-195	0.231746	0.215	0.113	4.72229e-191
GUK1	3.86245e-195	0.389295	0.761	0.697	7.46263e-191
GBP1	6.53953e-195	0.865828	0.232	0.13	1.2635e-190
AKAP13	8.06985e-195	0.538829	0.42	0.317	1.55918e-190
SDS	2.49744e-194	-0.630605	0.051	0.131	4.8253e-190
ATP2B4	4.6075e-194	0.236307	0.175	0.083	8.90215e-190
SYNCRIP	1.00957e-193	0.341468	0.332	0.216	1.95058e-189
AES	3.57067e-193	0.417588	0.478	0.368	6.89889e-189
CLEC2B	1.00557e-192	0.477521	0.364	0.249	1.94286e-188
PLPP1	1.34885e-192	0.890544	0.202	0.107	2.60612e-188
FUBP1	2.15044e-192	0.317035	0.249	0.145	4.15486e-188
CSNK1A1	1.93403e-191	0.422046	0.436	0.33	3.73673e-187
MYC	3.21677e-191	0.297231	0.158	0.07	6.21513e-187
PHLDA1	3.94611e-191	0.399743	0.255	0.146	7.62429e-187
SLFN5	7.12044e-191	0.3328	0.209	0.112	1.37574e-186
TMEM204	1.01825e-190	0.311792	0.108	0.037	1.96737e-186
APOC2	2.4941e-190	-0.541483	0.113	0.213	4.81884e-186
KLF2	3.8382e-190	0.564954	0.248	0.145	7.41578e-186
KPNA2	5.86661e-190	0.43187	0.288	0.179	1.13349e-185
RNF125	9.87087e-190	0.414151	0.183	0.092	1.90715e-185
ELF1	1.6981e-189	0.523317	0.422	0.316	3.28089e-185
GNLY	3.23814e-189	1.4191	0.11	0.039	6.2564e-185
CCND1	4.30258e-189	0.400035	0.176	0.084	8.31301e-185
LBH	7.98504e-189	0.336366	0.245	0.142	1.54279e-184
SRSF5	8.87382e-189	0.671891	0.657	0.601	1.71451e-184
CAP1	9.84434e-189	0.446107	0.547	0.444	1.90202e-184
ZNF267	1.17757e-188	0.276369	0.132	0.053	2.27519e-184
XRCC6	2.40693e-188	0.399056	0.459	0.348	4.65043e-184
RNF19A	3.48888e-188	0.422313	0.276	0.171	6.74087e-184
RBM25	3.90158e-188	0.44749	0.469	0.364	7.53825e-184
PAK2	4.39153e-188	0.393931	0.404	0.291	8.48487e-184
BTN3A2	9.95274e-188	0.339983	0.242	0.141	1.92297e-183
KNG1	4.80815e-187	-1.25225	0.153	0.248	9.28984e-183
RBM39	1.41735e-186	0.501526	0.638	0.566	2.73847e-182
WSB1	1.97954e-186	0.375193	0.416	0.3	3.82466e-182
ARHGDIA	2.07507e-186	0.416447	0.487	0.384	4.00924e-182
NFKB2	2.35498e-186	0.333141	0.189	0.097	4.55005e-182
SH3BP5	4.28054e-186	0.352884	0.189	0.097	8.27043e-182
DDX17	5.75515e-186	0.429572	0.49	0.389	1.11195e-181
PECAM1	7.27808e-186	0.554868	0.187	0.097	1.4062e-181
RANBP2	1.05551e-185	0.371475	0.237	0.136	2.03936e-181
ROCK1	1.05692e-185	0.379241	0.378	0.265	2.04208e-181
IFRD1	2.30833e-185	0.351743	0.32	0.208	4.45992e-181
FAM101B	3.19117e-185	0.200707	0.106	0.036	6.16565e-181
H2AFZ	5.37696e-185	0.674824	0.681	0.61	1.03888e-180
PNRC2	3.30109e-184	0.308515	0.318	0.209	6.37804e-180
ACOX2	2.98173e-183	-0.292244	0.054	0.133	5.761e-179
SLC25A37	3.78386e-183	0.237724	0.159	0.073	7.3108e-179
DNASE1L3	3.9262e-183	0.710778	0.102	0.034	7.5858e-179
TRIM22	4.44236e-183	0.308316	0.206	0.111	8.58309e-179
EIF4A3	8.89365e-183	0.349445	0.344	0.233	1.71834e-178
ANXA2	2.83583e-182	0.586062	0.596	0.501	5.4791e-178
VPS13C	6.46585e-182	0.338392	0.24	0.141	1.24927e-177
BPTF	2.78825e-181	0.411197	0.341	0.235	5.38717e-177
TFR2	4.31612e-181	-0.297664	0.069	0.155	8.33917e-177
PDCD4	4.39117e-181	0.398049	0.402	0.292	8.48417e-177
ACSM2B	2.0941e-180	-0.293875	0.063	0.146	4.04601e-176
CUL3	2.25939e-180	0.250129	0.217	0.118	4.36537e-176
QKI	2.75308e-180	0.34599	0.248	0.144	5.31924e-176
GJB1	1.97572e-179	-0.358636	0.092	0.184	3.81728e-175
SNRK	3.19564e-179	0.232055	0.186	0.094	6.1743e-175
MIDN	4.40944e-179	0.419694	0.295	0.188	8.51949e-175
GABARAPL1	1.75396e-178	0.314183	0.255	0.152	3.38883e-174
ANXA5	1.88466e-178	0.526582	0.453	0.338	3.64135e-174
LPAR6	8.88503e-178	0.267635	0.167	0.08	1.71668e-173
C11orf58	9.96196e-178	0.417607	0.613	0.522	1.92475e-173
CCNH	1.80919e-177	0.289237	0.239	0.14	3.49553e-173
A2M	2.57266e-177	0.471129	0.31	0.198	4.97064e-173
TIPARP	2.92432e-177	0.465749	0.216	0.122	5.65008e-173
KIF5B	3.42142e-177	0.383253	0.428	0.317	6.61053e-173
ORM2	6.51407e-177	-0.92699	0.16	0.259	1.25858e-172
MGP	7.36118e-177	1.01917	0.13	0.054	1.42225e-172
ARHGAP26	1.61478e-176	0.196351	0.119	0.046	3.11991e-172
CAST	1.93985e-176	0.475468	0.451	0.347	3.74798e-172
RAD21	1.95656e-176	0.334583	0.346	0.236	3.78028e-172
TINAGL1	1.95982e-176	0.285601	0.115	0.042	3.78656e-172
MTRNR2L12	1.97598e-176	0.392814	0.413	0.294	3.8178e-172
RP11-798K3.2	3.20126e-176	-0.260942	0.056	0.135	6.18515e-172
ATRX	8.37719e-176	0.41624	0.397	0.293	1.61856e-171
ESPN	8.47091e-176	-0.159555	0.036	0.105	1.63666e-171
TAP1	1.11095e-175	0.481089	0.326	0.224	2.14647e-171
AZGP1	1.60129e-175	-0.753165	0.154	0.251	3.09385e-171
ARG1	3.18416e-175	-0.297668	0.074	0.16	6.15212e-171
ITIH3	7.45732e-175	-0.622308	0.132	0.227	1.44083e-170
ADGRE5	8.96458e-175	0.402155	0.283	0.182	1.73205e-170
USP15	1.33587e-174	0.382329	0.3	0.198	2.58103e-170
TOP1	3.1128e-174	0.440155	0.423	0.319	6.01423e-170
HMGB2	3.95449e-174	0.65238	0.397	0.288	7.64046e-170
ZBTB1	1.82036e-173	0.309199	0.189	0.1	3.51711e-169
DGKZ	2.67006e-173	0.246202	0.209	0.115	5.15882e-169
SRSF4	3.15522e-173	0.302216	0.322	0.216	6.09621e-169
CTBP2	5.45038e-173	0.160431	0.1	0.034	1.05307e-168
HFE2	1.26399e-172	-0.289552	0.056	0.133	2.44216e-168
DNAJC8	1.28311e-172	0.377017	0.488	0.384	2.4791e-168
SH3KBP1	1.88659e-172	0.327394	0.303	0.2	3.64509e-168
STAT4	4.53252e-172	0.287852	0.164	0.08	8.75729e-168
TRA2B	6.60159e-172	0.376893	0.464	0.358	1.27549e-167
DDX21	7.80336e-172	0.560029	0.468	0.369	1.50769e-167
TUBA1B	9.34691e-172	0.729212	0.673	0.588	1.80592e-167
TMEM173	9.39679e-172	0.267439	0.203	0.111	1.81555e-167
YBX3	1.18479e-171	0.428996	0.271	0.168	2.28913e-167
TANK	1.62529e-171	0.389523	0.319	0.215	3.14022e-167
NFKBIZ	2.6282e-171	0.423648	0.286	0.181	5.07795e-167
PFN1	1.06785e-170	0.419455	0.918	0.885	2.0632e-166
BDP1	1.07071e-170	0.350553	0.273	0.174	2.06872e-166
AGXT	2.65944e-170	-0.73018	0.161	0.257	5.13831e-166
NR4A3	3.60724e-170	0.371789	0.149	0.068	6.96955e-166
TMSB10	4.77475e-170	0.518895	0.968	0.964	9.2253e-166
G3BP2	1.34903e-169	0.438119	0.368	0.267	2.60647e-165
APOBEC3G	1.60892e-169	0.443137	0.266	0.169	3.1086e-165
HSP90AB1	2.5978e-169	0.60953	0.811	0.753	5.0192e-165
ARAP2	2.8028e-169	0.276781	0.167	0.083	5.41529e-165
VCP	3.75362e-169	0.326893	0.371	0.263	7.25238e-165
EPAS1	4.18507e-169	0.525955	0.196	0.107	8.08598e-165
SLK	5.1898e-169	0.273868	0.221	0.125	1.00272e-164
AKNA	6.43268e-169	0.38062	0.219	0.127	1.24286e-164
KLRD1	1.18391e-168	0.540347	0.139	0.063	2.28743e-164
MYADM	2.09862e-168	0.413206	0.311	0.209	4.05474e-164
HSD17B6	6.04789e-168	-0.488152	0.103	0.192	1.16851e-163
DUSP5	2.09788e-167	0.413927	0.252	0.153	4.05331e-163
JMJD1C	1.53638e-166	0.408668	0.339	0.237	2.96843e-162
NR1I3	6.49939e-166	-0.244599	0.058	0.135	1.25575e-161
CCNL1	1.02669e-165	0.53022	0.476	0.389	1.98367e-161
RAN	1.65194e-165	0.519223	0.66	0.589	3.19171e-161
ARPC1B	1.68001e-165	0.477746	0.715	0.642	3.24595e-161
RNPS1	2.58103e-165	0.300442	0.378	0.274	4.98681e-161
PRPF38B	4.48742e-165	0.376122	0.426	0.327	8.67015e-161
PRMT1	6.20393e-165	0.354828	0.386	0.279	1.19866e-160
SLC39A5	8.28694e-165	-0.184029	0.037	0.103	1.60112e-160
LITAF	8.81285e-165	0.515977	0.45	0.348	1.70273e-160
SAMD9L	1.62692e-164	0.342434	0.191	0.104	3.14337e-160
CREM	1.65158e-164	0.794159	0.502	0.411	3.19103e-160
DDX24	6.83406e-164	0.500989	0.549	0.474	1.32041e-159
RSRC2	9.77575e-164	0.35639	0.431	0.33	1.88877e-159
SLC2A2	9.78754e-164	-0.307132	0.087	0.173	1.89105e-159
CTNNB1	1.60283e-163	0.390692	0.347	0.241	3.09683e-159
GABARAPL2	1.61654e-163	0.310969	0.519	0.414	3.12332e-159
PNRC1	2.12529e-163	0.62847	0.609	0.533	4.10627e-159
AMD1	9.97926e-163	0.344186	0.363	0.261	1.92809e-158
FRMD4B	2.37303e-162	0.393435	0.226	0.132	4.58494e-158
CTSW	2.83098e-162	0.481029	0.244	0.15	5.46973e-158
MAF	3.29035e-162	0.388862	0.258	0.16	6.35728e-158
KLF10	3.6052e-162	0.279695	0.178	0.093	6.96561e-158
RAP1A	3.70849e-162	0.336894	0.46	0.356	7.16517e-158
CAPZB	7.95225e-162	0.362142	0.598	0.505	1.53645e-157
IVNS1ABP	8.13907e-162	0.295715	0.257	0.16	1.57255e-157
BNIP2	1.01289e-161	0.258234	0.245	0.149	1.957e-157
PLEK	1.3144e-161	0.72019	0.19	0.104	2.53956e-157
KLF4	1.46979e-161	0.453514	0.155	0.075	2.83977e-157
CDHR5	3.24664e-161	-0.210349	0.057	0.132	6.27284e-157
TAGLN2	3.43648e-161	0.501784	0.626	0.549	6.63963e-157
PDCD6IP	5.0162e-161	0.228206	0.239	0.142	9.6918e-157
ARPC3	1.00045e-160	0.495033	0.757	0.706	1.93298e-156
PIP4K2A	1.18189e-160	0.34092	0.281	0.185	2.28353e-156
DUSP6	2.31285e-160	0.297636	0.18	0.094	4.46867e-156
PPP1R15B	3.66924e-160	0.332183	0.202	0.114	7.08934e-156
FRYL	3.68379e-160	0.204222	0.162	0.081	7.11745e-156
EIF1AX	5.17619e-160	0.367019	0.468	0.365	1.00009e-155
HAAO	5.19596e-160	-0.356112	0.083	0.164	1.00391e-155
TM4SF4	1.08997e-159	-0.520243	0.205	0.308	2.10593e-155
HYAL2	1.94505e-159	0.458454	0.192	0.106	3.75802e-155
LAP3	2.93619e-159	0.56424	0.329	0.226	5.67301e-155
MAST4	3.78905e-159	0.28053	0.134	0.059	7.32081e-155
PAFAH1B1	6.07823e-159	0.297882	0.279	0.183	1.17437e-154
F2	8.63102e-159	-0.568292	0.141	0.236	1.6676e-154
ZNF331	1.26745e-158	0.934021	0.355	0.262	2.44885e-154
ITM2A	2.20639e-158	0.432829	0.315	0.218	4.26297e-154
KMT2A	4.24702e-158	0.325924	0.27	0.174	8.20567e-154
STRAP	8.43072e-158	0.303584	0.387	0.283	1.6289e-153
ASAP1	3.17981e-157	0.256969	0.237	0.141	6.1437e-153
MAFF	8.53706e-157	0.317431	0.172	0.089	1.64945e-152
ELK3	9.11031e-157	0.23097	0.132	0.059	1.7602e-152
DOCK10	1.93529e-156	0.261721	0.144	0.068	3.73918e-152
STK10	2.24031e-156	0.244784	0.177	0.094	4.32851e-152
EGFL7	4.65829e-156	0.652351	0.179	0.097	9.00029e-152
PDE4D	5.84101e-156	0.264981	0.138	0.063	1.12854e-151
PRPF40A	6.22532e-156	0.345745	0.382	0.279	1.20279e-151
UBALD2	6.27136e-156	0.359911	0.258	0.165	1.21169e-151
HNRNPAB	8.14947e-156	0.400802	0.368	0.268	1.57456e-151
C8G	1.12502e-155	-0.347973	0.126	0.219	2.17366e-151
MACROD1	2.9546e-155	-0.296514	0.089	0.17	5.70858e-151
DEK	7.13695e-155	0.451884	0.511	0.413	1.37893e-150
ACSM2A	1.16937e-154	-0.247642	0.062	0.138	2.25934e-150
ANP32E	1.33472e-154	0.380511	0.323	0.225	2.57882e-150
MST1	2.1926e-154	-0.185012	0.055	0.128	4.23632e-150
STAT1	4.02218e-154	0.630884	0.377	0.278	7.77125e-150
THRAP3	4.81387e-154	0.39478	0.425	0.333	9.30088e-150
MBD2	2.76386e-153	0.28624	0.2	0.114	5.34006e-149
GCC2	3.29549e-153	0.368399	0.335	0.236	6.36721e-149
ITGA4	4.65013e-153	0.353171	0.169	0.09	8.98451e-149
SSBP4	9.77475e-153	0.28208	0.257	0.164	1.88858e-148
GNB1	1.19755e-152	0.290054	0.336	0.231	2.31378e-148
CAPN2	3.19634e-152	0.255595	0.231	0.14	6.17564e-148
GPR88	3.2574e-152	-0.228141	0.07	0.15	6.29363e-148
SARAF	4.54163e-152	0.471727	0.678	0.612	8.77489e-148
EWSR1	4.61881e-152	0.279012	0.345	0.245	8.924e-148
CD36	7.12123e-152	0.430101	0.161	0.081	1.37589e-147
SETX	7.55939e-152	0.262134	0.206	0.119	1.46055e-147
NRP2	1.02337e-151	0.262887	0.121	0.051	1.97725e-147
SH3BGRL3	1.10141e-151	0.471243	0.806	0.756	2.12804e-147
CCND2	1.60388e-151	0.346599	0.206	0.12	3.09885e-147
PNN	2.12884e-151	0.396931	0.406	0.31	4.11313e-147
RAB21	2.28486e-151	0.266858	0.239	0.147	4.41458e-147
MCL1	3.44465e-151	0.556153	0.589	0.514	6.6554e-147
C8orf4	3.94174e-151	0.317824	0.108	0.043	7.61584e-147
SON	6.30317e-151	0.424159	0.664	0.607	1.21784e-146
MAP4K4	7.06039e-151	0.252868	0.243	0.147	1.36414e-146
CARD16	1.03971e-150	0.348285	0.315	0.213	2.00882e-146
PARP1	1.15482e-150	0.359227	0.387	0.288	2.23123e-146
IFNG	1.36131e-150	1.42496	0.141	0.068	2.6302e-146
FAM111A	2.26736e-150	0.190323	0.143	0.068	4.38077e-146
CMIP	2.50474e-150	0.201024	0.163	0.084	4.83941e-146
ASGR1	2.71194e-150	-0.612173	0.188	0.281	5.23974e-146
SNX6	2.79752e-150	0.411183	0.37	0.272	5.4051e-146
MYL6	4.1958e-150	0.389371	0.933	0.917	8.1067e-146
CCL4	4.30404e-150	1.60312	0.365	0.271	8.31583e-146
PITPNB	6.16532e-150	0.226057	0.212	0.124	1.1912e-145
SUMO2	7.07693e-150	0.380512	0.803	0.757	1.36733e-145
YWHAQ	1.02558e-149	0.346151	0.509	0.414	1.98153e-145
DNAJB14	3.57676e-149	0.230524	0.22	0.131	6.91066e-145
GNG2	3.93455e-149	0.2981	0.207	0.122	7.60194e-145
RNASE1	3.94967e-149	0.630631	0.26	0.165	7.63116e-145
TM7SF2	4.03246e-149	-0.359469	0.135	0.227	7.79112e-145
PHF11	4.21609e-149	0.229865	0.199	0.114	8.14591e-145
CRIM1	5.12591e-149	0.179514	0.118	0.05	9.90376e-145
TIMP3	9.4168e-149	0.509537	0.17	0.091	1.81942e-144
GNAI3	1.2966e-148	0.301526	0.349	0.249	2.50515e-144
FLOT1	2.20768e-148	0.289919	0.346	0.243	4.26546e-144
POMP	2.82316e-148	0.429967	0.697	0.623	5.45462e-144
YTHDF2	3.41666e-148	0.256215	0.31	0.21	6.60133e-144
RALGAPA1	3.75305e-148	0.25565	0.191	0.108	7.25127e-144
BTG2	9.98028e-148	0.483729	0.49	0.396	1.92829e-143
AMN	1.46046e-147	-0.238105	0.064	0.136	2.82176e-143
ICAM1	1.62733e-147	0.42987	0.194	0.11	3.14416e-143
TAF15	1.86701e-147	0.246617	0.238	0.147	3.60724e-143
SRSF11	2.4294e-147	0.35288	0.467	0.374	4.69385e-143
PNPLA8	2.6561e-147	0.268818	0.21	0.123	5.13186e-143
PFKP	4.06123e-147	0.174793	0.116	0.049	7.8467e-143
CST7	4.28499e-147	0.708216	0.328	0.238	8.27903e-143
TMF1	6.54225e-147	0.285342	0.235	0.146	1.26403e-142
SH2D2A	9.4426e-147	0.273635	0.165	0.087	1.8244e-142
PRKX	1.16852e-146	0.193513	0.123	0.054	2.25769e-142
PTPRC	1.75133e-146	1.16461	0.464	0.399	3.38374e-142
WASF2	4.86147e-145	0.359562	0.411	0.311	9.39285e-141
SEC14L1	4.96652e-145	0.337029	0.242	0.152	9.59581e-141
DYNLT1	7.56992e-145	0.340026	0.486	0.391	1.46259e-140
SCAF11	8.76174e-145	0.360709	0.453	0.358	1.69286e-140
GTF2B	1.44824e-144	0.276967	0.253	0.163	2.79815e-140
UBR1	1.75573e-144	0.172813	0.126	0.057	3.39225e-140
SENP6	3.43912e-144	0.222427	0.215	0.127	6.64473e-140
SMCHD1	7.85406e-144	0.417009	0.307	0.217	1.51748e-139
PMAIP1	8.41514e-144	0.330257	0.213	0.127	1.62589e-139
TAX1BP1	9.34654e-144	0.38278	0.49	0.399	1.80585e-139
SERBP1	9.67305e-144	0.46769	0.659	0.587	1.86893e-139
SBDS	1.52584e-143	0.305691	0.394	0.296	2.94808e-139
ANP32B	1.88538e-143	0.407397	0.518	0.435	3.64274e-139
RGS3	3.04635e-143	0.18661	0.122	0.055	5.88585e-139
SLC38A3	5.23789e-143	-0.193801	0.078	0.156	1.01201e-138
UBE2I	5.24013e-143	0.31167	0.452	0.357	1.01245e-138
CHD3	5.8838e-143	0.223023	0.173	0.094	1.13681e-138
PARP14	8.11707e-143	0.431208	0.25	0.161	1.5683e-138
YWHAE	1.50968e-142	0.388924	0.514	0.421	2.91686e-138
GZMA	2.49011e-142	0.885748	0.35	0.262	4.81114e-138
PRSS23	3.16964e-142	0.2626	0.112	0.047	6.12405e-138
NPM1	3.2819e-142	0.534721	0.779	0.746	6.34097e-138
ARHGAP18	1.19499e-141	0.291319	0.193	0.11	2.30884e-137
CNBP	1.28378e-141	0.354296	0.579	0.498	2.48039e-137
SDCBP	1.37394e-141	0.395066	0.531	0.432	2.65458e-137
BAX	1.49713e-141	0.372099	0.5	0.408	2.8926e-137
TXN	2.30436e-141	0.862384	0.713	0.622	4.45225e-137
GZMB	2.34341e-141	0.93614	0.132	0.063	4.5277e-137
SKAP1	4.3325e-141	0.316041	0.201	0.12	8.37083e-137
DDX39B	5.40796e-141	0.189376	0.125	0.057	1.04487e-136
VTN	7.52241e-141	-1.77741	0.285	0.365	1.4534e-136
GSPT1	1.05723e-140	0.347638	0.332	0.24	2.04267e-136
SYNE1	1.56887e-140	0.235701	0.16	0.084	3.03121e-136
RPS27	1.73334e-140	-0.446257	0.997	0.998	3.34899e-136
BCAS2	2.15568e-140	0.299087	0.336	0.241	4.16499e-136
PTPN12	2.39908e-140	0.232288	0.195	0.111	4.63527e-136
A1BG	2.45189e-140	-0.595144	0.263	0.361	4.7373e-136
ADGRG1	2.8721e-140	0.151221	0.107	0.043	5.54919e-136
MYCBP2	8.51986e-140	0.374387	0.311	0.222	1.64612e-135
IER3	1.71323e-139	1.19119	0.26	0.169	3.31013e-135
DUSP2	1.72749e-139	0.892895	0.419	0.337	3.33767e-135
CCT5	2.02118e-139	0.394899	0.405	0.308	3.90513e-135
SUGT1	2.2449e-139	0.262311	0.26	0.169	4.33738e-135
ZEB1	3.54356e-139	0.221045	0.171	0.093	6.84652e-135
JCHAIN	9.80337e-139	-2.81808	0.063	0.13	1.89411e-134
N4BP2L2	1.02981e-138	0.380769	0.544	0.469	1.98969e-134
PLSCR1	1.07965e-138	0.322564	0.225	0.137	2.08599e-134
RP11-138A9.1	1.25921e-138	0.292479	0.189	0.109	2.43292e-134
CDC42SE2	3.35771e-138	0.333878	0.362	0.27	6.48743e-134
FAM49B	4.37303e-138	0.369932	0.408	0.316	8.44914e-134
WWTR1	6.44797e-138	0.231076	0.116	0.051	1.24581e-133
GBP5	9.36257e-138	0.545435	0.179	0.102	1.80894e-133
CCND3	9.37472e-138	0.301459	0.307	0.216	1.81129e-133
LINC01485	1.07459e-137	-0.281091	0.066	0.137	2.07621e-133
TCP1	1.76865e-137	0.297747	0.371	0.275	3.41721e-133
GOLT1A	2.21693e-137	-0.257677	0.126	0.213	4.28332e-133
2022-03-07	2.93311e-137	0.213667	0.208	0.124	5.66705e-133
SPTAN1	4.08085e-137	0.269306	0.269	0.177	7.88462e-133
ZC3H18	5.3749e-137	0.183647	0.146	0.074	1.03848e-132
CCT2	1.06941e-136	0.34013	0.364	0.271	2.06621e-132
ITIH2	1.54469e-136	-0.303079	0.121	0.206	2.9845e-132
WDR1	1.85442e-136	0.282226	0.371	0.275	3.58293e-132
CASP4	2.10547e-136	0.351043	0.35	0.256	4.06797e-132
LBR	2.60422e-136	0.258716	0.25	0.162	5.03161e-132
NUFIP2	3.46637e-136	0.267078	0.231	0.146	6.69738e-132
CHORDC1	3.65976e-136	0.249688	0.244	0.156	7.07102e-132
TPR	4.23952e-136	0.391297	0.409	0.322	8.19118e-132
DHX36	4.70552e-136	0.357532	0.387	0.3	9.09153e-132
LDHA	7.67841e-136	0.230999	0.698	0.616	1.48355e-131
ETF1	7.8738e-136	0.306143	0.265	0.177	1.5213e-131
TSPAN14	8.67676e-136	0.228008	0.205	0.122	1.67644e-131
PPIG	1.01426e-135	0.332992	0.46	0.37	1.95966e-131
ZNF207	1.52853e-135	0.278824	0.377	0.281	2.95327e-131
MTHFD2	1.88696e-135	0.297737	0.185	0.106	3.6458e-131
LBP	4.66709e-135	-0.2534	0.073	0.147	9.01729e-131
UBE2L3	5.80549e-135	0.349183	0.516	0.428	1.12168e-130
PNP	6.01245e-135	0.243177	0.17	0.094	1.16167e-130
LYST	7.28674e-135	0.216197	0.186	0.106	1.40787e-130
GMFG	7.45745e-135	0.405153	0.514	0.429	1.44085e-130
SPG20	8.43559e-135	0.202567	0.136	0.067	1.62984e-130
GPCPD1	1.01107e-134	0.23154	0.155	0.082	1.95349e-130
SYAP1	1.45609e-134	0.326109	0.385	0.29	2.81332e-130
LARP7	1.65841e-134	0.265443	0.308	0.214	3.20421e-130
EZR	2.12938e-134	0.630451	0.401	0.318	4.11418e-130
DOCK8	4.83725e-134	0.376755	0.238	0.156	9.34605e-130
ZC3H15	5.39693e-134	0.367056	0.461	0.368	1.04274e-129
IFI44L	7.44115e-134	0.230826	0.129	0.061	1.43771e-129
NFAT5	7.71234e-134	0.187052	0.152	0.079	1.4901e-129
HIF1A	8.75443e-134	0.268225	0.249	0.16	1.69144e-129
ODF2L	4.31707e-133	0.249645	0.223	0.139	8.34101e-129
MLXIPL	5.34318e-133	-0.184261	0.073	0.146	1.03236e-128
CXADR	5.99909e-133	-0.200196	0.097	0.176	1.15908e-128
GIMAP1	7.81993e-133	0.230276	0.179	0.101	1.51089e-128
GATAD2A	1.09313e-132	0.175835	0.16	0.085	2.11203e-128
ANG	1.1224e-132	-0.64205	0.186	0.274	2.16858e-128
NAP1L4	3.0937e-132	0.263409	0.317	0.224	5.97734e-128
SAMD9	3.49611e-132	0.251096	0.185	0.107	6.75484e-128
SRRM2	4.90511e-132	0.474573	0.514	0.443	9.47716e-128
TCF25	8.32123e-132	0.339824	0.46	0.375	1.60775e-127
KIAA1551	1.10532e-131	0.335301	0.256	0.171	2.13559e-127
ETNK2	1.36554e-131	-0.166687	0.066	0.137	2.63837e-127
ERAP2	2.29186e-131	0.205226	0.156	0.083	4.4281e-127
DHX9	3.76637e-131	0.243772	0.228	0.144	7.27701e-127
HLA-B	4.2911e-131	0.647806	0.89	0.898	8.29083e-127
RGCC	4.70568e-131	0.650048	0.374	0.284	9.09185e-127
ARL4A	4.93706e-131	0.364687	0.335	0.244	9.53889e-127
LMNA	6.40639e-131	0.754888	0.487	0.406	1.23778e-126
DUT	6.89574e-131	0.396387	0.404	0.316	1.33233e-126
ARIH1	7.38665e-131	0.24323	0.208	0.127	1.42718e-126
DCTN6	7.53631e-131	0.199929	0.25	0.161	1.45609e-126
ITIH1	8.42619e-131	-0.394629	0.189	0.28	1.62802e-126
DNM1L	9.92093e-131	0.171227	0.166	0.091	1.91682e-126
EPSTI1	1.42668e-130	0.370145	0.202	0.122	2.75649e-126
LINC-PINT	1.65378e-130	0.270214	0.169	0.095	3.19527e-126
TUBB4B	1.75056e-130	0.480095	0.527	0.446	3.38226e-126
YME1L1	2.45675e-130	0.277234	0.307	0.215	4.74668e-126
PNISR	3.29876e-130	0.339642	0.501	0.419	6.37354e-126
PLXND1	3.37e-130	0.208685	0.15	0.078	6.51118e-126
SH3GLB1	3.62625e-130	0.28785	0.379	0.285	7.00627e-126
TF	4.87462e-130	-1.17027	0.363	0.435	9.41826e-126
BAZ1A	7.03019e-130	0.408516	0.344	0.257	1.3583e-125
RILPL2	9.24906e-130	0.36063	0.266	0.18	1.78701e-125
CYP2D6	9.26974e-130	-0.313659	0.054	0.118	1.79101e-125
SERINC1	9.80475e-130	0.236174	0.294	0.202	1.89438e-125
ACIN1	9.82766e-130	0.237018	0.227	0.143	1.8988e-125
PHF20L1	1.72625e-129	0.260195	0.283	0.193	3.33528e-125
WIPF1	2.36456e-129	0.323661	0.301	0.215	4.56857e-125
GIMAP6	5.19841e-129	0.161738	0.122	0.057	1.00438e-124
AHR	5.87493e-129	0.1979	0.155	0.082	1.13509e-124
XRN2	5.93539e-129	0.301947	0.35	0.258	1.14678e-124
NOP58	6.16538e-129	0.307188	0.304	0.215	1.19121e-124
CALR	6.64703e-129	0.510305	0.676	0.62	1.28427e-124
NRP1	1.00413e-128	0.275516	0.159	0.085	1.94009e-124
KDM5A	2.57405e-128	0.255363	0.249	0.165	4.97332e-124
CALM3	3.05502e-128	0.360257	0.522	0.435	5.90261e-124
HDAC7	3.26188e-128	0.149943	0.107	0.047	6.30228e-124
PSMB8	3.78143e-128	0.519425	0.469	0.393	7.3061e-124
PRPF4B	4.26455e-128	0.344407	0.349	0.262	8.23954e-124
PDCD10	5.17948e-128	0.244488	0.318	0.226	1.00073e-123
TXNRD1	5.40134e-128	0.342481	0.245	0.157	1.04359e-123
HDAC1	5.52225e-128	0.243104	0.293	0.204	1.06695e-123
KRR1	1.02772e-127	0.228681	0.232	0.148	1.98567e-123
MTPN	1.24214e-127	0.337278	0.35	0.261	2.39993e-123
CSNK1G2	1.32816e-127	0.201293	0.162	0.089	2.56614e-123
SMG1	1.52603e-127	0.242102	0.231	0.147	2.94845e-123
CNOT2	2.11266e-127	0.225995	0.236	0.151	4.08186e-123
MOB1A	2.26672e-127	0.331992	0.345	0.254	4.37953e-123
FAS	2.89407e-127	0.15575	0.106	0.046	5.59164e-123
C9orf78	5.88226e-127	0.31489	0.392	0.305	1.13651e-122
CASP8	7.28361e-127	0.224076	0.192	0.114	1.40727e-122
SAMD3	1.11005e-126	0.186515	0.12	0.057	2.14472e-122
S100A6	1.64575e-126	0.355551	0.724	0.66	3.17976e-122
MED4	2.35439e-126	0.240322	0.319	0.229	4.54892e-122
PSMC6	3.31427e-126	0.25608	0.32	0.23	6.40351e-122
DOCK2	3.75708e-126	0.247106	0.146	0.077	7.25906e-122
FNBP4	3.85149e-126	0.264904	0.25	0.166	7.44146e-122
CFB	9.98244e-126	-0.218326	0.076	0.147	1.92871e-121
HNRNPF	1.09979e-125	0.359722	0.54	0.461	2.1249e-121
ACMSD	1.25443e-125	-0.147927	0.044	0.104	2.42368e-121
DPYS	1.40371e-125	-0.184261	0.07	0.138	2.71211e-121
INTS6	1.87737e-125	0.261359	0.268	0.181	3.62727e-121
DYNC1H1	3.16628e-125	0.289914	0.291	0.202	6.11757e-121
UBTF	3.37411e-125	0.253521	0.238	0.155	6.51912e-121
PPIL4	4.90285e-125	0.198072	0.182	0.105	9.4728e-121
TRIP12	5.39739e-125	0.218638	0.22	0.137	1.04283e-120
EFHD2	5.50407e-125	0.396674	0.315	0.225	1.06344e-120
LY6E	6.90183e-125	0.475041	0.469	0.388	1.3335e-120
SLC3A2	7.30671e-125	0.323714	0.348	0.258	1.41173e-120
TOPORS	7.80016e-125	0.208549	0.183	0.108	1.50707e-120
COX6A2	8.55314e-125	-0.148805	0.042	0.1	1.65255e-120
BTF3	9.06183e-125	0.421052	0.839	0.816	1.75084e-120
SERPINF2	9.89697e-125	-0.315745	0.147	0.235	1.91219e-120
THUMPD1	1.06637e-124	0.231811	0.221	0.14	2.06034e-120
GPBP1	1.36956e-124	0.348738	0.443	0.359	2.64613e-120
ABCE1	1.43644e-124	0.230192	0.218	0.137	2.77534e-120
BUB3	1.90131e-124	0.283035	0.374	0.285	3.67353e-120
ACSL3	2.1325e-124	0.189758	0.187	0.109	4.12021e-120
IRF9	2.30619e-124	0.228608	0.149	0.08	4.45579e-120
GPRIN3	2.43063e-124	0.222888	0.174	0.1	4.69621e-120
H2AFX	2.91634e-124	0.2344	0.211	0.13	5.63466e-120
PRAP1	2.95403e-124	-0.806164	0.295	0.379	5.70748e-120
CELF2	3.41445e-124	0.348382	0.281	0.198	6.59707e-120
CCT6A	4.09847e-124	0.402258	0.427	0.336	7.91865e-120
ATP6AP2	5.74214e-124	0.29469	0.402	0.306	1.10944e-119
ILF3	9.09484e-124	0.293764	0.316	0.229	1.75721e-119
GSTP1	9.22147e-124	0.437217	0.451	0.358	1.78168e-119
CD96	1.04462e-123	0.280029	0.185	0.111	2.01831e-119
SERPINA4	1.22019e-123	-0.227452	0.062	0.127	2.35754e-119
SREK1	1.26985e-123	0.218062	0.244	0.159	2.45348e-119
MARCKSL1	1.95867e-123	0.42858	0.38	0.289	3.78434e-119
ASGR2	2.09009e-123	-0.286734	0.103	0.181	4.03826e-119
METTL9	2.28434e-123	0.270448	0.326	0.24	4.41357e-119
NKG7	2.87558e-123	1.2327	0.328	0.249	5.5559e-119
PSMD7	3.09457e-123	0.28592	0.379	0.287	5.97901e-119
CCDC12	4.11264e-123	0.263583	0.377	0.287	7.94603e-119
NUB1	6.33775e-123	0.275301	0.254	0.17	1.22452e-118
MIER1	7.87407e-123	0.292855	0.286	0.202	1.52135e-118
IGHG2	9.14265e-123	-2.47412	0.052	0.111	1.76645e-118
PARP8	9.7087e-123	0.226183	0.166	0.095	1.87582e-118
CTNNA1	2.2064e-122	0.246312	0.243	0.158	4.26299e-118
ID2	2.27772e-122	0.430942	0.541	0.462	4.40078e-118
ADD1	3.9148e-122	0.231022	0.25	0.166	7.56378e-118
EHD4	4.14313e-122	0.228105	0.16	0.09	8.00494e-118
TMEM165	4.99893e-122	0.249098	0.314	0.226	9.65844e-118
USP7	5.04689e-122	0.190976	0.167	0.095	9.7511e-118
COPB1	5.31765e-122	0.259136	0.278	0.191	1.02742e-117
OSTF1	6.24997e-122	0.239758	0.334	0.244	1.20756e-117
ADRBK1	6.60747e-122	0.225843	0.194	0.118	1.27663e-117
TUBB6	8.29481e-122	0.154261	0.1	0.043	1.60264e-117
POLR2A	9.11447e-122	0.208389	0.215	0.134	1.76101e-117
TTR	1.35317e-121	-1.66983	0.412	0.472	2.61446e-117
C4orf32	1.92196e-121	0.194262	0.145	0.077	3.71342e-117
LMNB1	1.99089e-121	0.190638	0.111	0.052	3.8466e-117
PON3	2.05354e-121	-0.237742	0.109	0.187	3.96764e-117
NIPBL	3.15165e-121	0.267592	0.263	0.178	6.08931e-117
ARPC4	3.5106e-121	0.306148	0.441	0.35	6.78283e-117
MLLT6	5.30729e-121	0.194839	0.178	0.104	1.02542e-116
MTUS1	5.9772e-121	0.209604	0.142	0.074	1.15486e-116
MOB4	1.03388e-120	0.201809	0.261	0.174	1.99755e-116
ANP32A	1.55087e-120	0.291355	0.367	0.279	2.99643e-116
EFCAB14	1.72304e-120	0.2211	0.232	0.15	3.32908e-116
MAPK1	2.01963e-120	0.206165	0.258	0.17	3.90213e-116
DYNC1LI2	2.28589e-120	0.218093	0.216	0.136	4.41657e-116
MZB1	2.52178e-120	-1.31199	0.062	0.123	4.87232e-116
RNF168	3.30859e-120	0.23643	0.193	0.118	6.39253e-116
CNN3	3.9089e-120	0.435262	0.261	0.18	7.55238e-116
MFSD10	5.66478e-120	0.21712	0.248	0.165	1.09449e-115
SLC44A2	5.81332e-120	0.156048	0.127	0.063	1.12319e-115
SMTN	6.58364e-120	0.160311	0.101	0.044	1.27203e-115
SBNO1	7.2307e-120	0.212604	0.218	0.138	1.39704e-115
HPX	7.39955e-120	-0.731058	0.146	0.227	1.42967e-115
HPD	7.66738e-120	-0.807565	0.132	0.206	1.48142e-115
CLK1	7.83241e-120	0.280108	0.363	0.275	1.5133e-115
SRP9	1.00064e-119	0.284259	0.516	0.43	1.93333e-115
TRAPPC10	1.05317e-119	0.218799	0.135	0.071	2.03483e-115
TAF7	1.29905e-119	0.31211	0.371	0.287	2.5099e-115
EPC1	1.36407e-119	0.297687	0.336	0.252	2.63552e-115
HCLS1	1.44887e-119	0.356131	0.314	0.229	2.79936e-115
PCNA	1.98285e-119	0.255935	0.21	0.131	3.83106e-115
DNMT1	1.9975e-119	0.311485	0.268	0.186	3.85938e-115
HGD	2.22197e-119	-0.47726	0.125	0.202	4.29307e-115
FOSB	3.28133e-119	0.827907	0.471	0.401	6.33986e-115
DCAF13	3.45083e-119	0.210877	0.227	0.145	6.66735e-115
EXOSC6	4.2457e-119	0.180803	0.169	0.096	8.20311e-115
SNRNP70	4.32659e-119	0.248697	0.345	0.257	8.35941e-115
PTPN4	4.5334e-119	0.205394	0.162	0.092	8.75899e-115
BRD2	8.68901e-119	0.292846	0.412	0.324	1.6788e-114
EFR3A	1.15066e-118	0.210112	0.24	0.156	2.22319e-114
PTPRE	1.42218e-118	0.329671	0.196	0.119	2.74779e-114
LIMA1	2.29988e-118	0.214037	0.175	0.102	4.4436e-114
ABI3	2.62249e-118	0.199954	0.194	0.117	5.06691e-114
MRFAP1	2.71223e-118	0.308764	0.498	0.415	5.2403e-114
HK1	2.74681e-118	0.166777	0.128	0.065	5.30712e-114
SUPT16H	6.48975e-118	0.278479	0.268	0.186	1.25388e-113
WTAP	6.5478e-118	0.292077	0.333	0.248	1.2651e-113
STXBP3	1.23889e-117	0.165191	0.153	0.084	2.39367e-113
CD59	1.31588e-117	0.541677	0.408	0.328	2.54241e-113
HNRNPA0	1.4733e-117	0.323218	0.545	0.47	2.84656e-113
C5	1.53054e-117	-0.192828	0.077	0.146	2.95716e-113
NEMF	1.58428e-117	0.2302	0.261	0.177	3.06099e-113
PAPOLA	2.83814e-117	0.284659	0.444	0.357	5.48358e-113
GFOD1	2.90921e-117	0.148798	0.111	0.052	5.62089e-113
PTGER4	3.00807e-117	0.343241	0.219	0.142	5.8119e-113
NMI	3.4115e-117	0.224543	0.202	0.125	6.59136e-113
CEP350	4.19126e-117	0.26623	0.24	0.16	8.09793e-113
DIS3	5.03423e-117	0.172644	0.137	0.072	9.72663e-113
PFKFB3	6.8782e-117	0.266072	0.168	0.097	1.32894e-112
PROC	1.04289e-116	-0.198566	0.139	0.221	2.01498e-112
LNPEP	1.29371e-116	0.1954	0.176	0.104	2.49958e-112
SLC27A5	1.72461e-116	-0.32485	0.131	0.207	3.33212e-112
PSMD13	2.35596e-116	0.263285	0.354	0.267	4.55195e-112
CDK17	2.70517e-116	0.143845	0.125	0.063	5.22666e-112
SGK1	5.07982e-116	0.481051	0.197	0.12	9.81472e-112
HNRNPA1	6.52718e-116	0.422718	0.821	0.791	1.26112e-111
PRPF8	6.60217e-116	0.210041	0.191	0.117	1.27561e-111
DNAJC7	6.88264e-116	0.289288	0.343	0.259	1.32979e-111
SMC5	7.19436e-116	0.202161	0.189	0.115	1.39002e-111
PLG	9.62758e-116	-0.266057	0.118	0.196	1.86015e-111
AKIRIN1	1.07777e-115	0.22981	0.277	0.193	2.08236e-111
ICAM2	1.36039e-115	0.322005	0.236	0.159	2.6284e-111
CBLB	2.52432e-115	0.172657	0.146	0.079	4.87723e-111
SMARCA2	2.64506e-115	0.188462	0.196	0.12	5.11052e-111
MYLIP	3.71561e-115	0.226069	0.235	0.153	7.17893e-111
EID1	4.3799e-115	0.366119	0.553	0.485	8.46241e-111
CHD9	5.08238e-115	0.244262	0.27	0.187	9.81967e-111
RBMX	5.73143e-115	0.302067	0.499	0.415	1.10737e-110
CALCOCO2	6.46236e-115	0.264084	0.261	0.18	1.24859e-110
QPRT	1.12101e-114	-0.303428	0.207	0.298	2.1659e-110
RHOC	1.51619e-114	0.35356	0.514	0.427	2.92943e-110
PSMB9	1.97056e-114	0.532127	0.559	0.502	3.80731e-110
RNF213	2.50332e-114	0.71688	0.465	0.401	4.83667e-110
TAX1BP3	2.9474e-114	0.204004	0.19	0.115	5.69467e-110
PTBP3	3.46108e-114	0.210702	0.222	0.143	6.68715e-110
HNRNPH1	3.77731e-114	0.281878	0.448	0.359	7.29814e-110
ACSM1	4.57111e-114	-0.137421	0.044	0.1	8.83184e-110
SAFB	5.25131e-114	0.192451	0.206	0.129	1.0146e-109
CD247	5.62915e-114	0.321905	0.204	0.131	1.08761e-109
ITGB1	1.02905e-113	0.299342	0.536	0.453	1.98823e-109
ATP6V1G1	1.04599e-113	0.401387	0.664	0.608	2.02096e-109
FRG1	1.11151e-113	0.223132	0.291	0.206	2.14755e-109
ANKRD17	1.2178e-113	0.195018	0.19	0.116	2.35291e-109
CYP20A1	1.35845e-113	0.244538	0.245	0.165	2.62467e-109
CYP4F3	1.87376e-113	-0.14035	0.066	0.131	3.62028e-109
RASAL3	2.77e-113	0.213034	0.156	0.089	5.35192e-109
SATB1	3.57108e-113	0.219749	0.139	0.075	6.89969e-109
AC016831.7	3.77676e-113	0.183606	0.107	0.05	7.29708e-109
FXR1	6.30717e-113	0.241981	0.322	0.234	1.21861e-108
PSMA5	7.19028e-113	0.343317	0.435	0.357	1.38923e-108
SF1	1.06345e-112	0.297108	0.431	0.35	2.05469e-108
IFI44	1.69866e-112	0.160046	0.13	0.067	3.28199e-108
JOSD1	1.82156e-112	0.226993	0.21	0.134	3.51943e-108
DNAJA2	1.96161e-112	0.232052	0.265	0.184	3.79002e-108
MALT1	3.42581e-112	0.206932	0.141	0.077	6.61901e-108
KPNA4	4.97297e-112	0.218813	0.225	0.146	9.60828e-108
ITGA6	5.77876e-112	0.246398	0.162	0.093	1.11651e-107
C19orf43	7.34108e-112	0.313754	0.699	0.655	1.41837e-107
PHIP	2.05537e-111	0.229032	0.276	0.192	3.97119e-107
FAM118A	2.07957e-111	0.153128	0.142	0.076	4.01794e-107
GLG1	2.17313e-111	0.203626	0.241	0.161	4.1987e-107
FGGY	2.93918e-111	-0.269255	0.099	0.169	5.67879e-107
LUC7L	3.51807e-111	0.166465	0.163	0.094	6.79727e-107
RP11-138A9.2	4.70837e-111	0.286592	0.163	0.095	9.09704e-107
IDS	7.70053e-111	0.325791	0.334	0.253	1.48782e-106
NOP56	8.80854e-111	0.323104	0.337	0.255	1.7019e-106
RSF1	9.73751e-111	0.256868	0.321	0.237	1.88138e-106
SSBP1	1.03804e-110	0.340443	0.535	0.461	2.0056e-106
ERBB2IP	1.08766e-110	0.204536	0.221	0.143	2.10147e-106
COQ10B	1.17241e-110	0.201408	0.242	0.163	2.26522e-106
PUM3	1.39546e-110	0.187163	0.159	0.091	2.69616e-106
CCSER2	1.48159e-110	0.255253	0.244	0.167	2.86257e-106
AP2M1	2.12623e-110	0.304213	0.524	0.443	4.10808e-106
SAFB2	2.3451e-110	0.223117	0.255	0.175	4.53097e-106
MIR22HG	2.84468e-110	0.161627	0.115	0.056	5.49621e-106
KAT6A	2.95176e-110	0.187071	0.167	0.098	5.7031e-106
ARHGEF1	3.6697e-110	0.197716	0.223	0.146	7.09024e-106
GADD45B	3.96808e-110	0.755824	0.421	0.35	7.66673e-106
SMC4	5.38192e-110	0.309284	0.225	0.149	1.03984e-105
BIRC2	5.45609e-110	0.188421	0.268	0.183	1.05417e-105
PLEKHB2	7.66477e-110	0.240484	0.242	0.161	1.48091e-105
ZC3H13	9.46624e-110	0.261098	0.289	0.208	1.82897e-105
MIR4435-2HG	1.1804e-109	0.210644	0.261	0.177	2.28065e-105
DLC1	1.24429e-109	0.177285	0.102	0.047	2.40408e-105
C2	1.318e-109	-0.397857	0.191	0.275	2.54651e-105
PARP9	1.3842e-109	0.218546	0.18	0.109	2.67441e-105
CCAR1	1.786e-109	0.217574	0.237	0.158	3.45074e-105
GZMH	2.25732e-109	0.502995	0.187	0.115	4.36137e-105
ARHGAP9	2.28922e-109	0.252433	0.16	0.094	4.423e-105
BCL3	2.29171e-109	0.158605	0.165	0.096	4.42782e-105
PPP4R3A	2.61481e-109	0.259879	0.23	0.154	5.05208e-105
RSL1D1	2.79559e-109	0.344242	0.421	0.344	5.40137e-105
NECAP2	3.31378e-109	0.209643	0.248	0.168	6.40255e-105
IRF2	3.63498e-109	0.210086	0.221	0.145	7.02315e-105
RPL31	3.64728e-109	-0.163594	0.957	0.964	7.0469e-105
EP300	4.25123e-109	0.180549	0.166	0.097	8.21379e-105
CES2	5.32971e-109	-0.496448	0.162	0.235	1.02975e-104
APOB	5.34846e-109	-0.59494	0.2	0.276	1.03338e-104
JMJD6	6.27169e-109	0.227788	0.238	0.161	1.21175e-104
HEXIM1	6.80408e-109	0.221828	0.238	0.159	1.31462e-104
WAPL	7.63114e-109	0.222628	0.24	0.162	1.47441e-104
WNK1	8.26549e-109	0.25383	0.314	0.23	1.59698e-104
TMEM176A	8.34524e-109	-0.956154	0.227	0.302	1.61238e-104
SNX3	8.37918e-109	0.367532	0.618	0.556	1.61894e-104
RIF1	1.06772e-108	0.201221	0.189	0.117	2.06295e-104
AKIRIN2	1.15723e-108	0.215494	0.237	0.159	2.23588e-104
CMTM6	1.28202e-108	0.297751	0.389	0.302	2.47699e-104
NKTR	1.66246e-108	0.269719	0.323	0.243	3.21205e-104
BBX	2.1258e-108	0.273946	0.321	0.24	4.10726e-104
CDK9	2.29798e-108	0.107723	0.11	0.053	4.43993e-104
SNTB2	2.59147e-108	0.153948	0.131	0.069	5.00699e-104
MIS18BP1	2.71582e-108	0.205323	0.175	0.105	5.24724e-104
EIF1	2.82382e-108	0.54847	0.964	0.966	5.4559e-104
SNRPB	3.11869e-108	0.393666	0.605	0.539	6.02561e-104
NEDD9	5.06146e-108	0.203263	0.181	0.109	9.77925e-104
SMU1	5.85555e-108	0.172677	0.181	0.11	1.13135e-103
KPNA3	7.63545e-108	0.165045	0.166	0.097	1.47525e-103
SRP14	9.85772e-108	0.370051	0.872	0.84	1.90461e-103
RBM5	1.24901e-107	0.199053	0.23	0.153	2.41321e-103
GYPC	1.27816e-107	0.388455	0.389	0.312	2.46953e-103
PITPNC1	1.50516e-107	0.186374	0.182	0.111	2.90811e-103
PSMD1	1.85626e-107	0.23772	0.252	0.17	3.58649e-103
ACAP2	3.87906e-107	0.225922	0.253	0.174	7.49474e-103
LSR	4.72684e-107	-0.194882	0.133	0.211	9.13272e-103
LDHB	5.33053e-107	0.380297	0.435	0.357	1.02991e-102
GBP2	6.3044e-107	0.419007	0.288	0.208	1.21807e-102
STX11	7.47582e-107	0.249268	0.133	0.071	1.4444e-102
CD58	7.94662e-107	0.165884	0.176	0.106	1.53537e-102
RAB27A	1.04053e-106	0.252881	0.226	0.152	2.0104e-102
SWAP70	1.21306e-106	0.209922	0.152	0.086	2.34375e-102
RFTN1	1.23844e-106	0.150923	0.125	0.065	2.39279e-102
ZNF638	1.28667e-106	0.194002	0.199	0.126	2.48597e-102
SNW1	1.33631e-106	0.243108	0.295	0.215	2.58189e-102
PEA15	1.6117e-106	0.231112	0.204	0.13	3.11396e-102
TP53	1.9372e-106	0.116766	0.121	0.061	3.74287e-102
TERF1	2.47518e-106	0.204999	0.236	0.159	4.78229e-102
C4orf3	2.7712e-106	0.212138	0.641	0.577	5.35424e-102
SKI	3.27141e-106	0.120716	0.107	0.052	6.32069e-102
BRD7	3.45159e-106	0.252984	0.24	0.164	6.66882e-102
KIF2A	3.65415e-106	0.236114	0.189	0.119	7.06018e-102
S100A10	4.36024e-106	0.252219	0.745	0.687	8.42443e-102
PSMA1	4.6838e-106	0.302604	0.511	0.433	9.04958e-102
LGALS4	4.78431e-106	-0.769778	0.155	0.228	9.24376e-102
PIK3C2A	5.33041e-106	0.178928	0.151	0.086	1.02989e-101
USP36	5.45743e-106	0.233383	0.198	0.126	1.05443e-101
HELZ	6.43007e-106	0.205408	0.219	0.144	1.24235e-101
HSPD1	7.39776e-106	0.457666	0.578	0.505	1.42932e-101
PSIP1	8.71282e-106	0.265606	0.272	0.195	1.6834e-101
CSDE1	9.68837e-106	0.310096	0.501	0.422	1.87189e-101
NCK2	9.76565e-106	0.15242	0.141	0.078	1.88682e-101
ZC3H12A	1.11318e-105	0.195817	0.139	0.077	2.15078e-101
WBP11	1.21159e-105	0.231213	0.275	0.196	2.34092e-101
PTP4A2	1.36656e-105	0.356155	0.458	0.381	2.64034e-101
CAPZA1	1.84503e-105	0.301458	0.42	0.34	3.56479e-101
STARD3NL	1.97288e-105	0.168509	0.203	0.128	3.8118e-101
RBM38	2.09941e-105	0.211525	0.163	0.097	4.05626e-101
ASCC3	2.10517e-105	0.212064	0.189	0.118	4.0674e-101
RALGDS	2.33695e-105	0.165955	0.146	0.082	4.51522e-101
PLK3	2.60704e-105	0.232629	0.196	0.124	5.03705e-101
PABPC1	2.66193e-105	0.39292	0.821	0.796	5.14312e-101
COL4A3BP	3.53087e-105	0.177903	0.162	0.095	6.822e-101
STAG2	4.57971e-105	0.244132	0.274	0.195	8.84846e-101
ZNF131	4.88009e-105	0.207212	0.203	0.131	9.42883e-101
SPAG4	5.56325e-105	-0.144426	0.052	0.108	1.07488e-100
CKS2	5.64687e-105	0.389455	0.31	0.23	1.09103e-100
SAMSN1	5.85875e-105	0.519319	0.303	0.23	1.13197e-100
RNPEPL1	9.35262e-105	0.210342	0.223	0.148	1.80702e-100
PICALM	1.06123e-104	0.192806	0.219	0.142	2.05039e-100
G3BP1	1.1264e-104	0.268129	0.322	0.241	2.17633e-100
NFIB	1.12733e-104	0.324476	0.187	0.117	2.17811e-100
IDI1	1.25741e-104	0.35201	0.387	0.308	2.42944e-100
RBBP6	1.29838e-104	0.263989	0.287	0.208	2.50861e-100
ARHGEF3	1.77872e-104	0.138332	0.116	0.059	3.43667e-100
TSPAN5	2.19068e-104	0.138729	0.105	0.051	4.23262e-100
SMC3	2.97519e-104	0.284114	0.318	0.238	5.74837e-100
SRSF6	4.03348e-104	0.217871	0.295	0.213	7.79308e-100
MDFIC	4.16585e-104	0.204551	0.168	0.101	8.04884e-100
GSDMD	4.59361e-104	0.251478	0.371	0.285	8.87531e-100
TROVE2	5.25459e-104	0.200742	0.261	0.181	1.01524e-99
EML4	5.26533e-104	0.471694	0.385	0.315	1.01731e-99
ELMSAN1	5.37515e-104	0.194568	0.158	0.092	1.03853e-99
RASGRP1	1.13083e-103	0.214153	0.128	0.069	2.18487e-99
FMNL1	1.34515e-103	0.270698	0.205	0.135	2.59897e-99
PTBP1	1.38753e-103	0.236374	0.308	0.226	2.68084e-99
PMP22	1.89724e-103	0.175662	0.117	0.059	3.66566e-99
RBBP7	2.04236e-103	0.214865	0.27	0.191	3.94604e-99
SMURF2	2.17675e-103	0.128711	0.113	0.057	4.20569e-99
ITGB2	3.55141e-103	0.506873	0.353	0.276	6.86168e-99
IWS1	4.12067e-103	0.180139	0.188	0.117	7.96155e-99
GLTP	4.31224e-103	0.180819	0.192	0.122	8.33168e-99
IGHG4	4.90531e-103	-3.95512	0.078	0.137	9.47755e-99
PPP2R5C	6.43251e-103	0.342985	0.393	0.317	1.24283e-98
ETV3	7.12488e-103	0.171296	0.115	0.059	1.3766e-98
TMEM30A	7.20389e-103	0.189222	0.242	0.163	1.39186e-98
ATF7IP	7.52971e-103	0.21836	0.186	0.118	1.45481e-98
FEZ2	7.60998e-103	0.216325	0.232	0.156	1.47032e-98
KHDRBS1	7.95722e-103	0.273782	0.387	0.306	1.53741e-98
EIF4G3	8.34916e-103	0.16403	0.149	0.085	1.61314e-98
PBRM1	8.40078e-103	0.215366	0.252	0.174	1.62311e-98
GPR65	1.12019e-102	0.407672	0.267	0.194	2.16433e-98
DENND4A	1.3497e-102	0.194258	0.134	0.074	2.60776e-98
SUMO1	1.87989e-102	0.278177	0.571	0.502	3.63214e-98
OCIAD1	1.95429e-102	0.249721	0.4	0.319	3.77588e-98
HLA-C	2.12304e-102	0.711544	0.873	0.886	4.10193e-98
PSMD12	2.15436e-102	0.251839	0.288	0.209	4.16244e-98
CLSTN1	2.29806e-102	0.156492	0.157	0.091	4.44008e-98
RB1	2.40169e-102	0.193308	0.164	0.097	4.64031e-98
PTPRA	4.16811e-102	0.192871	0.211	0.138	8.0532e-98
TMEM109	1.02909e-101	0.225804	0.262	0.186	1.9883e-97
PTPN22	1.07888e-101	0.269716	0.192	0.123	2.0845e-97
PAIP2	1.12741e-101	0.26304	0.513	0.439	2.17828e-97
ENTPD1	1.3067e-101	0.174113	0.142	0.079	2.52467e-97
BAAT	1.8038e-101	-0.345796	0.134	0.208	3.48512e-97
CRK	1.96763e-101	0.187136	0.202	0.13	3.80167e-97
TNFRSF1A	2.24392e-101	0.216005	0.255	0.176	4.33548e-97
RPS6KA3	2.33387e-101	0.189698	0.231	0.154	4.50927e-97
AR	2.73622e-101	-0.163523	0.065	0.124	5.28665e-97
SZRD1	2.84385e-101	0.197944	0.254	0.176	5.4946e-97
ARL5B	3.21996e-101	0.216506	0.174	0.106	6.22128e-97
ORM1	3.48304e-101	-1.09998	0.267	0.333	6.72958e-97
SLC38A2	3.62612e-101	0.223664	0.358	0.274	7.00602e-97
NCOR1	5.04542e-101	0.287983	0.391	0.316	9.74825e-97
ASS1	7.9402e-101	-0.56913	0.155	0.225	1.53413e-96
C8B	9.18947e-101	-0.154527	0.047	0.1	1.7755e-96
TOP2B	1.0046e-100	0.194938	0.208	0.135	1.94098e-96
CALM2	1.29059e-100	0.349878	0.826	0.791	2.49355e-96
BAZ2B	1.49065e-100	0.20249	0.182	0.113	2.88008e-96
SLC25A36	1.51754e-100	0.140761	0.127	0.068	2.93204e-96
REEP6	1.52274e-100	-0.180069	0.078	0.141	2.94208e-96
CPB2	1.83918e-100	-0.141261	0.111	0.184	3.55349e-96
NAA15	1.92146e-100	0.167581	0.172	0.104	3.71245e-96
RASA2	2.02494e-100	0.180274	0.152	0.089	3.9124e-96
FGFR1OP2	2.13041e-100	0.250419	0.305	0.228	4.11617e-96
SERPINB1	2.14293e-100	0.341939	0.369	0.287	4.14036e-96
HSD17B14	2.59889e-100	-0.163537	0.1	0.169	5.02131e-96
KBTBD2	3.85638e-100	0.137636	0.124	0.066	7.45091e-96
NR1H2	5.53436e-100	0.196096	0.261	0.184	1.06929e-95
ECHDC1	6.61079e-100	0.187839	0.226	0.151	1.27727e-95
ENSA	7.15756e-100	0.271744	0.48	0.405	1.38291e-95
AP1S2	9.13093e-100	0.320673	0.262	0.182	1.76419e-95
LINC00152	9.28655e-100	0.276514	0.407	0.324	1.79425e-95
PIK3R1	9.94654e-100	0.589287	0.3	0.229	1.92177e-95
APBB1IP	1.09543e-99	0.330765	0.264	0.193	2.11649e-95
ZNF644	1.32472e-99	0.206747	0.224	0.152	2.5595e-95
ALG13	1.34992e-99	0.226763	0.24	0.165	2.60817e-95
STK17B	1.39172e-99	0.413817	0.329	0.257	2.68893e-95
GOLGB1	1.41247e-99	0.403895	0.309	0.236	2.72903e-95
ANKRD12	1.46793e-99	0.537259	0.471	0.409	2.83618e-95
DYNC1I2	1.6562e-99	0.248216	0.363	0.278	3.19994e-95
PPP1R16A	1.7433e-99	-0.307001	0.16	0.236	3.36823e-95
PCNP	2.10818e-99	0.231257	0.383	0.303	4.07322e-95
CASP1	2.30636e-99	0.259994	0.202	0.131	4.45611e-95
TBC1D1	2.32176e-99	0.175342	0.181	0.113	4.48588e-95
PIPOX	2.58063e-99	-0.135015	0.06	0.117	4.98604e-95
INPP4B	3.07623e-99	0.214348	0.122	0.066	5.94359e-95
ANKLE2	3.26017e-99	0.158492	0.151	0.087	6.29897e-95
SNHG15	3.29298e-99	0.216606	0.219	0.147	6.36236e-95
FAM129A	3.54875e-99	0.206485	0.136	0.076	6.85654e-95
STK17A	4.2249e-99	0.305061	0.336	0.259	8.16294e-95
BCAP29	5.35086e-99	0.186136	0.244	0.166	1.03384e-94
CMTM3	5.59477e-99	0.201222	0.217	0.144	1.08097e-94
IL6ST	7.25504e-99	0.33309	0.274	0.199	1.40175e-94
MXD4	1.72955e-98	0.23346	0.243	0.168	3.34167e-94
SLA	1.82496e-98	0.365528	0.232	0.163	3.526e-94
FABP5	2.26538e-98	0.44189	0.373	0.287	4.37693e-94
SPEN	2.73059e-98	0.196261	0.162	0.097	5.27577e-94
SNRPA1	2.94321e-98	0.219975	0.26	0.184	5.68658e-94
NBN	3.01368e-98	0.219011	0.179	0.112	5.82273e-94
RIOK1	3.03941e-98	0.156989	0.138	0.078	5.87244e-94
UBE3A	3.20821e-98	0.218607	0.243	0.169	6.19859e-94
BRD4	3.67789e-98	0.239284	0.315	0.234	7.10606e-94
ADD3	3.70095e-98	0.200889	0.234	0.159	7.1506e-94
PPP3CA	4.39356e-98	0.178297	0.198	0.127	8.4888e-94
CHD4	4.44221e-98	0.266792	0.3	0.222	8.58279e-94
XIAP	4.81883e-98	0.189023	0.204	0.132	9.31045e-94
ADSS	5.23804e-98	0.182031	0.218	0.146	1.01204e-93
EPRS	7.62545e-98	0.264386	0.248	0.176	1.47331e-93
SLTM	7.87768e-98	0.291185	0.378	0.303	1.52205e-93
EVL	8.38318e-98	0.385667	0.407	0.339	1.61971e-93
TTC14	1.01994e-97	0.215918	0.224	0.153	1.97063e-93
DPYSL2	1.29263e-97	0.2401	0.223	0.148	2.49749e-93
HLA-DRB1	1.82796e-97	0.460828	0.46	0.369	3.5318e-93
CD46	2.55684e-97	0.245461	0.299	0.221	4.94007e-93
FAM13B	2.68615e-97	0.135882	0.111	0.057	5.1899e-93
BMPR2	3.21084e-97	0.178262	0.152	0.088	6.20366e-93
SAP18	3.39902e-97	0.316034	0.649	0.599	6.56725e-93
WAC	3.50148e-97	0.238647	0.311	0.232	6.76522e-93
EMB	4.55313e-97	0.295346	0.213	0.146	8.79711e-93
MAPRE1	5.68445e-97	0.224405	0.292	0.216	1.09829e-92
ECHDC2	6.32736e-97	-0.272075	0.16	0.233	1.22251e-92
RBM26	6.50203e-97	0.186215	0.2	0.13	1.25626e-92
C4BPB	6.95927e-97	-0.237722	0.181	0.261	1.3446e-92
ARPC5L	8.40818e-97	0.282847	0.4	0.325	1.62455e-92
SERPINC1	8.55334e-97	-0.886465	0.182	0.25	1.65259e-92
SLC39A10	1.32539e-96	0.146218	0.139	0.078	2.56079e-92
BCL2	1.60692e-96	0.214643	0.161	0.098	3.10473e-92
RASSF1	2.26259e-96	0.159786	0.166	0.102	4.37155e-92
TRAF5	2.40666e-96	0.128856	0.102	0.05	4.64992e-92
PPP2R3C	2.45937e-96	0.18362	0.21	0.139	4.75175e-92
PRRC2B	3.18314e-96	0.170522	0.183	0.115	6.15015e-92
PSMA4	3.30147e-96	0.330147	0.506	0.435	6.37877e-92
PSMB1	3.91049e-96	0.33877	0.644	0.588	7.55545e-92
UACA	4.10059e-96	0.189522	0.133	0.074	7.92276e-92
ARHGAP29	4.35957e-96	0.345843	0.166	0.103	8.42312e-92
CP	4.39769e-96	-0.528048	0.126	0.198	8.49678e-92
RARRES2	4.67523e-96	-0.623118	0.323	0.392	9.033e-92
SERPINB9	4.99912e-96	0.257106	0.191	0.123	9.6588e-92
HAT1	5.65467e-96	0.17842	0.212	0.141	1.09254e-91
VAPA	5.65724e-96	0.274148	0.536	0.466	1.09304e-91
RAP1GDS1	5.79565e-96	0.141403	0.135	0.076	1.11978e-91
MYO6	6.08154e-96	0.137101	0.13	0.071	1.17502e-91
PCMT1	6.23137e-96	0.235977	0.34	0.263	1.20396e-91
CHPT1	6.53924e-96	-0.506929	0.21	0.284	1.26345e-91
PCF11	6.74394e-96	0.209703	0.227	0.156	1.303e-91
TRIM44	7.7373e-96	0.218899	0.254	0.178	1.49492e-91
EIF1AY	8.01477e-96	0.208998	0.22	0.149	1.54853e-91
PCK2	1.07344e-95	-0.267831	0.133	0.203	2.07399e-91
HSPA4	1.38063e-95	0.206627	0.233	0.159	2.66752e-91
ITSN2	1.4655e-95	0.242921	0.278	0.204	2.83148e-91
MPHOSPH8	1.66358e-95	0.298661	0.396	0.323	3.21421e-91
PRKAR1A	2.27432e-95	0.26765	0.407	0.326	4.39421e-91
CCL5	2.93097e-95	0.791491	0.409	0.334	5.66293e-91
AKT3	3.74398e-95	0.111258	0.101	0.049	7.23374e-91
HCG18	4.62013e-95	0.219946	0.168	0.104	8.92655e-91
HDAC2	5.28012e-95	0.184172	0.246	0.171	1.02017e-90
DGKH	5.80675e-95	0.11956	0.101	0.049	1.12192e-90
ATG5	5.97395e-95	0.156066	0.188	0.12	1.15423e-90
MRTO4	7.4148e-95	0.192471	0.178	0.112	1.43261e-90
APOLD1	7.55549e-95	0.241749	0.12	0.065	1.4598e-90
SERPINH1	7.93197e-95	0.256886	0.206	0.135	1.53254e-90
MAPK1IP1L	9.257e-95	0.210458	0.311	0.234	1.78854e-90
INPP5D	9.27593e-95	0.155414	0.141	0.081	1.7922e-90
CD83	9.82558e-95	0.632249	0.18	0.114	1.8984e-90
NCBP3	1.00037e-94	0.160512	0.155	0.093	1.93282e-90
DR1	2.15714e-94	0.185307	0.246	0.172	4.16781e-90
FMO5	2.7918e-94	-0.185328	0.108	0.175	5.39403e-90
YARS	4.59669e-94	0.157118	0.158	0.095	8.88126e-90
GADD45G	4.71397e-94	-0.301083	0.156	0.229	9.10785e-90
COPB2	4.76277e-94	0.194874	0.231	0.158	9.20214e-90
CYB5B	5.70799e-94	0.174204	0.219	0.148	1.10284e-89
LTV1	5.72202e-94	0.135774	0.139	0.079	1.10555e-89
SP140L	7.09545e-94	0.162868	0.148	0.088	1.37091e-89
HBEGF	7.92869e-94	0.291354	0.115	0.06	1.5319e-89
ADAM10	8.39009e-94	0.180439	0.214	0.142	1.62105e-89
BAG5	8.92101e-94	0.144809	0.139	0.079	1.72363e-89
RECQL	1.23551e-93	0.17554	0.177	0.112	2.38714e-89
C16orf72	1.32548e-93	0.174515	0.192	0.124	2.56095e-89
XRN1	1.43193e-93	0.244883	0.196	0.13	2.76663e-89
PCSK7	1.52226e-93	0.22837	0.279	0.204	2.94115e-89
CCL3	1.58366e-93	1.35932	0.217	0.149	3.05979e-89
BCAM	1.99996e-93	0.251975	0.169	0.105	3.86412e-89
HMBOX1	2.14921e-93	0.129716	0.115	0.061	4.15248e-89
RBM22	3.03256e-93	0.179054	0.184	0.119	5.8592e-89
GYG1	4.60916e-93	0.174144	0.208	0.139	8.90536e-89
SOD2	5.97178e-93	0.887241	0.438	0.357	1.15381e-88
CYCS	5.99228e-93	0.39035	0.655	0.599	1.15777e-88
MOB2	7.99872e-93	0.157961	0.187	0.119	1.54543e-88
TIMP1	8.09468e-93	0.377298	0.41	0.331	1.56397e-88
PPP1R10	1.01002e-92	0.283407	0.289	0.216	1.95146e-88
AHSG	1.2243e-92	-0.869364	0.202	0.269	2.36546e-88
RALB	1.39473e-92	0.162481	0.141	0.082	2.69476e-88
PTPN2	1.43138e-92	0.296389	0.267	0.197	2.76558e-88
NEDD4L	1.59015e-92	-0.178566	0.108	0.175	3.07232e-88
TRA2A	1.6735e-92	0.210199	0.302	0.225	3.23338e-88
SKP1	1.71302e-92	0.268428	0.755	0.713	3.30972e-88
CCDC82	1.93378e-92	0.156472	0.162	0.099	3.73625e-88
IGKC	2.34237e-92	-5.16171	0.425	0.5	4.5257e-88
POLR2B	2.89049e-92	0.18296	0.218	0.148	5.58471e-88
VGLL4	3.1325e-92	0.177933	0.193	0.125	6.0523e-88
SPAG9	3.51132e-92	0.235926	0.235	0.164	6.78422e-88
RAB5A	3.62518e-92	0.193868	0.232	0.161	7.00421e-88
TESC	3.82801e-92	0.180561	0.123	0.068	7.3961e-88
PTPRG	4.3092e-92	0.146805	0.112	0.059	8.32581e-88
IGHG1	7.21607e-92	-4.04532	0.159	0.226	1.39422e-87
DDX18	7.82431e-92	0.283841	0.492	0.422	1.51173e-87
DAB2	1.05543e-91	0.279999	0.186	0.117	2.03919e-87
TIGIT	1.06174e-91	0.304167	0.138	0.081	2.05139e-87
CHRAC1	1.55619e-91	0.156678	0.182	0.116	3.00671e-87
KDM2A	1.61922e-91	0.185148	0.196	0.129	3.1285e-87
RBPJ	1.66398e-91	0.288665	0.328	0.25	3.21498e-87
RRAGA	1.87425e-91	0.172438	0.239	0.166	3.62123e-87
PARK7	1.95781e-91	0.350909	0.681	0.629	3.78269e-87
AP3B1	2.24453e-91	0.15728	0.149	0.089	4.33666e-87
CMC2	3.27757e-91	0.210878	0.28	0.206	6.33259e-87
PPP1R7	3.63115e-91	0.206469	0.287	0.213	7.01574e-87
NAMPT	3.687e-91	0.534353	0.392	0.311	7.12365e-87
CAPZA2	3.84715e-91	0.237495	0.447	0.372	7.43308e-87
PPP1R18	5.25839e-91	0.230751	0.298	0.224	1.01597e-86
NCOA7	7.35798e-91	0.220105	0.216	0.147	1.42164e-86
CD164	8.03125e-91	0.264321	0.471	0.399	1.55172e-86
RAB11A	9.45594e-91	0.234892	0.39	0.314	1.82698e-86
MAGOH	1.18929e-90	0.245958	0.414	0.34	2.29783e-86
CCNT1	1.43494e-90	0.149351	0.138	0.08	2.77245e-86
ACADSB	1.64458e-90	-0.215317	0.111	0.176	3.17749e-86
RUVBL1	2.13549e-90	0.176589	0.183	0.118	4.12598e-86
SDHD	2.53299e-90	0.196304	0.335	0.254	4.89399e-86
RAB8A	2.91317e-90	0.243345	0.279	0.207	5.62853e-86
DUSP4	3.53261e-90	0.318498	0.179	0.114	6.82535e-86
GNB4	3.76344e-90	0.167957	0.104	0.053	7.27135e-86
PJA2	4.29148e-90	0.24485	0.265	0.193	8.29157e-86
RAMP1	4.56172e-90	-0.334656	0.137	0.207	8.8137e-86
BHMT	5.51716e-90	-0.197994	0.114	0.182	1.06597e-85
CHMP5	8.99879e-90	0.210353	0.37	0.291	1.73866e-85
LEPROTL1	1.31747e-89	0.281953	0.435	0.363	2.54548e-85
EEF1A1	1.47698e-89	0.399051	0.994	0.993	2.85366e-85
ERGIC3	1.477e-89	-0.385218	0.395	0.47	2.85371e-85
AOAH	1.76498e-89	0.206836	0.11	0.059	3.41012e-85
ARHGEF7	1.81012e-89	0.132725	0.109	0.057	3.49733e-85
PDS5B	1.84938e-89	0.128627	0.134	0.077	3.57318e-85
EIF4H	1.86142e-89	0.213343	0.36	0.281	3.59645e-85
AKT1	2.22417e-89	0.134255	0.162	0.098	4.29733e-85
FNBP1	2.28866e-89	0.335891	0.379	0.312	4.42191e-85
PPIA	2.81977e-89	0.367346	0.886	0.861	5.44808e-85
PPP1R2	3.32562e-89	0.265405	0.372	0.301	6.42543e-85
ZNF292	3.76775e-89	0.208791	0.234	0.163	7.27968e-85
APOA1	6.75039e-89	-0.945324	0.558	0.599	1.30424e-84
HMGN1	9.39526e-89	0.355936	0.672	0.624	1.81526e-84
MGA	1.05779e-88	0.128153	0.11	0.058	2.04375e-84
RP11-469A15.2	1.07555e-88	-0.113645	0.05	0.1	2.07808e-84
ILF2	1.08368e-88	0.270956	0.388	0.312	2.09378e-84
SULT2A1	1.13421e-88	-0.162339	0.095	0.159	2.19141e-84
PDCL3	1.64994e-88	0.194493	0.233	0.163	3.18785e-84
GALNT1	1.65058e-88	0.213452	0.235	0.163	3.18909e-84
ANKRD44	1.78683e-88	0.208816	0.192	0.128	3.45233e-84
NIN	2.01545e-88	0.189038	0.157	0.097	3.89405e-84
CDK11B	2.12464e-88	0.163911	0.195	0.129	4.10502e-84
TWISTNB	2.29023e-88	0.233994	0.215	0.147	4.42496e-84
ANKRD13D	2.40842e-88	0.159482	0.138	0.081	4.65331e-84
RBM8A	2.4875e-88	0.334846	0.617	0.56	4.8061e-84
CDKN1A	3.57418e-88	0.473279	0.288	0.217	6.90568e-84
RBP5	3.74796e-88	-0.124427	0.059	0.112	7.24144e-84
ZBTB11	3.98779e-88	0.12375	0.102	0.052	7.7048e-84
APRT	4.58648e-88	0.385751	0.63	0.588	8.86153e-84
RBP1	4.67138e-88	0.343968	0.208	0.138	9.02556e-84
EIF2AK2	5.74175e-88	0.218553	0.218	0.151	1.10936e-83
IKZF3	6.11354e-88	0.283315	0.168	0.108	1.1812e-83
EPS15	7.35195e-88	0.184761	0.201	0.135	1.42047e-83
POLR2K	7.45805e-88	0.288049	0.501	0.431	1.44097e-83
COPS2	8.11068e-88	0.16703	0.191	0.125	1.56706e-83
CYP2C9	9.37976e-88	-0.129349	0.068	0.124	1.81226e-83
NLRC5	1.04698e-87	0.125256	0.107	0.056	2.02288e-83
GOLGA4	1.04745e-87	0.362801	0.354	0.286	2.02378e-83
GPT2	1.06659e-87	-0.147693	0.065	0.119	2.06077e-83
HNRNPU-AS1	1.06879e-87	0.135676	0.106	0.055	2.06502e-83
TNRC6B	1.11416e-87	0.255207	0.383	0.311	2.15268e-83
HSPA9	1.31673e-87	0.292982	0.386	0.312	2.54406e-83
RPL36A	1.45004e-87	-0.186672	0.839	0.858	2.80162e-83
CCT4	1.76025e-87	0.260226	0.44	0.365	3.40097e-83
TRIOBP	1.95841e-87	0.163971	0.155	0.095	3.78385e-83
PELI1	1.97627e-87	0.109888	0.102	0.052	3.81835e-83
CDC42EP3	2.00203e-87	0.184428	0.195	0.128	3.86812e-83
ZFYVE16	2.01629e-87	0.191239	0.138	0.081	3.89568e-83
TMEM176B	2.08324e-87	-0.840163	0.262	0.327	4.02502e-83
IL6R	2.21078e-87	-0.17648	0.131	0.201	4.27144e-83
AKR1B10	2.50398e-87	0.60016	0.159	0.098	4.83795e-83
CTR9	2.55704e-87	0.161983	0.189	0.124	4.94046e-83
PDCL	2.6329e-87	0.112488	0.118	0.065	5.08702e-83
PSMA3	3.18609e-87	0.30212	0.439	0.369	6.15584e-83
SPTY2D1	3.87278e-87	0.213549	0.213	0.146	7.4826e-83
FIP1L1	3.99817e-87	0.164067	0.193	0.128	7.72486e-83
UBE2R2	4.88699e-87	0.196287	0.225	0.156	9.44216e-83
NCOA1	4.91844e-87	0.171712	0.16	0.099	9.50292e-83
PPFIBP1	5.60061e-87	0.158223	0.106	0.055	1.08209e-82
ZBTB7A	6.65928e-87	0.190787	0.199	0.133	1.28664e-82
TBC1D15	6.69715e-87	0.15606	0.161	0.1	1.29396e-82
HSPH1	6.8125e-87	0.315974	0.329	0.253	1.31624e-82
TAP2	7.27807e-87	0.155652	0.146	0.088	1.4062e-82
AKAP17A	7.52923e-87	0.175358	0.184	0.121	1.45472e-82
GBP3	7.883e-87	0.146359	0.102	0.053	1.52308e-82
MRPL47	9.22256e-87	0.22609	0.317	0.244	1.78189e-82
BLOC1S6	9.28921e-87	0.223172	0.208	0.141	1.79477e-82
C1R	1.02044e-86	-0.28031	0.16	0.231	1.97158e-82
SIRT7	1.21854e-86	0.18486	0.184	0.121	2.35433e-82
HSD17B8	1.23464e-86	-0.144569	0.095	0.156	2.38545e-82
TNFRSF4	1.51015e-86	0.34044	0.128	0.073	2.91776e-82
A1CF	1.86815e-86	-0.19147	0.152	0.225	3.60945e-82
FLI1	1.91088e-86	0.118919	0.114	0.062	3.692e-82
TSPYL2	1.97831e-86	0.302658	0.196	0.132	3.82228e-82
CENPC	2.0312e-86	0.173818	0.165	0.104	3.92448e-82
MATK	2.45891e-86	0.220154	0.135	0.08	4.75086e-82
CRBN	2.58894e-86	0.184253	0.229	0.16	5.00209e-82
TSTD1	3.05433e-86	-0.186862	0.333	0.427	5.90127e-82
ME2	3.09036e-86	0.174522	0.161	0.101	5.97089e-82
MED10	4.16083e-86	0.226525	0.341	0.266	8.03913e-82
SLC25A24	4.52135e-86	0.131775	0.113	0.061	8.7357e-82
KIDINS220	4.65648e-86	0.177377	0.171	0.109	8.99679e-82
ARL5A	5.48728e-86	0.221806	0.361	0.286	1.0602e-81
NUP98	6.35647e-86	0.131994	0.132	0.076	1.22813e-81
EXOSC9	6.38713e-86	0.1293	0.124	0.07	1.23406e-81
CDC40	6.61167e-86	0.2038	0.238	0.17	1.27744e-81
YY1	8.96926e-86	0.265366	0.364	0.291	1.73295e-81
PYHIN1	1.03035e-85	0.236366	0.16	0.101	1.99074e-81
KRAS	1.18453e-85	0.210826	0.257	0.188	2.28862e-81
AHI1	1.56322e-85	0.173853	0.166	0.104	3.0203e-81
SKAP2	1.61516e-85	0.259507	0.249	0.177	3.12066e-81
PON1	1.74552e-85	-0.165398	0.109	0.176	3.37252e-81
BATF	1.77206e-85	0.266119	0.149	0.092	3.42379e-81
ARMCX3	2.69326e-85	0.177152	0.213	0.146	5.20364e-81
SLC12A2	2.75371e-85	0.138894	0.114	0.062	5.32045e-81
U2SURP	3.54381e-85	0.272664	0.381	0.312	6.847e-81
PEMT	3.8493e-85	-0.242605	0.123	0.186	7.43723e-81
BIRC3	5.16749e-85	0.437572	0.288	0.221	9.9841e-81
YBX1	5.58039e-85	0.452643	0.831	0.816	1.07819e-80
NSMCE3	6.48004e-85	0.209603	0.188	0.125	1.25201e-80
PUM1	6.81371e-85	0.184586	0.21	0.144	1.31648e-80
TRIM38	6.9365e-85	0.182509	0.173	0.112	1.3402e-80
NIP7	7.44878e-85	0.135238	0.141	0.084	1.43918e-80
MAT1A	9.93709e-85	-0.138901	0.151	0.222	1.91994e-80
ALDOC	1.22845e-84	-0.118941	0.09	0.15	2.37348e-80
2022-09-11	1.30327e-84	0.223919	0.255	0.185	2.51805e-80
PSMC1	1.35224e-84	0.245203	0.394	0.319	2.61266e-80
ZCCHC6	1.35646e-84	0.20026	0.171	0.111	2.62081e-80
TLE4	1.56425e-84	0.200576	0.224	0.157	3.02229e-80
STIM2	1.80202e-84	0.1708	0.181	0.118	3.48168e-80
IL27RA	1.95913e-84	0.18654	0.153	0.096	3.78524e-80
CBX6	2.65237e-84	0.174692	0.186	0.123	5.12465e-80
VAMP3	3.24113e-84	0.173003	0.215	0.148	6.26219e-80
CREB1	3.31477e-84	0.152029	0.175	0.113	6.40446e-80
TSPYL1	3.54855e-84	0.166294	0.228	0.159	6.85616e-80
SH2B3	3.55387e-84	0.152543	0.117	0.065	6.86643e-80
ARPP19	3.82705e-84	0.19313	0.318	0.244	7.39424e-80
DTYMK	4.20438e-84	0.257659	0.21	0.144	8.12328e-80
CAB39	5.80434e-84	0.167838	0.197	0.131	1.12146e-79
PPHLN1	6.31647e-84	0.192038	0.267	0.197	1.22041e-79
CDC73	6.38976e-84	0.169607	0.192	0.128	1.23457e-79
TCEA3	7.73463e-84	-0.20922	0.16	0.233	1.49441e-79
STX12	8.98756e-84	0.162012	0.176	0.114	1.73649e-79
NFKBID	1.04866e-83	0.199679	0.117	0.065	2.02613e-79
RCN1	1.16193e-83	0.175491	0.209	0.141	2.24496e-79
ZBTB38	1.20476e-83	0.206082	0.246	0.178	2.32772e-79
BCL2A1	1.64763e-83	0.490179	0.138	0.083	3.18339e-79
PSPC1	1.85238e-83	0.129947	0.146	0.088	3.57898e-79
TBK1	1.94274e-83	0.120182	0.118	0.066	3.75357e-79
NIFK	2.25028e-83	0.214395	0.248	0.179	4.34777e-79
LCP2	3.08444e-83	0.223687	0.18	0.118	5.95946e-79
TAPBP	3.7876e-83	0.300229	0.427	0.363	7.31802e-79
OSBPL8	3.85147e-83	0.235644	0.302	0.23	7.44142e-79
PPP1CB	3.92877e-83	0.26411	0.441	0.367	7.59078e-79
CREBBP	4.31312e-83	0.16083	0.173	0.112	8.33337e-79
UBA2	4.81355e-83	0.191086	0.267	0.196	9.30026e-79
NOLC1	5.00671e-83	0.189564	0.19	0.128	9.67346e-79
IKZF1	5.55548e-83	0.21488	0.182	0.121	1.07338e-78
YTHDC1	5.56099e-83	0.238231	0.328	0.257	1.07444e-78
IL2RG	5.77721e-83	0.449464	0.365	0.308	1.11621e-78
SMNDC1	6.2904e-83	0.167526	0.189	0.126	1.21537e-78
IFITM1	6.52762e-83	0.173481	0.226	0.158	1.2612e-78
MTRF1L	7.75987e-83	0.133564	0.14	0.083	1.49929e-78
SENP7	7.96603e-83	0.133682	0.125	0.071	1.53912e-78
BRK1	9.28664e-83	0.230538	0.652	0.59	1.79427e-78
FBXO34	9.60839e-83	0.150543	0.114	0.063	1.85644e-78
PITPNA	1.11683e-82	0.138912	0.131	0.076	2.15782e-78
C9orf142	1.48988e-82	0.243829	0.367	0.3	2.87859e-78
CASP3	1.6169e-82	0.142291	0.139	0.083	3.124e-78
ABRACL	1.86748e-82	0.295643	0.391	0.323	3.60816e-78
USP34	2.51223e-82	0.20045	0.248	0.18	4.85388e-78
PPM1G	2.70389e-82	0.266983	0.383	0.313	5.22419e-78
C3	2.96188e-82	-0.715871	0.266	0.332	5.72265e-78
PSMD14	3.0168e-82	0.261261	0.317	0.243	5.82875e-78
LYSMD2	3.52921e-82	0.188085	0.201	0.137	6.81879e-78
WARS	3.80133e-82	0.366137	0.197	0.132	7.34455e-78
CHMP1A	3.92362e-82	0.133986	0.161	0.101	7.58083e-78
TAOK1	3.93586e-82	0.168378	0.187	0.124	7.60447e-78
ZNF24	4.88991e-82	0.179526	0.236	0.169	9.4478e-78
TCEB1	5.23121e-82	0.305736	0.533	0.462	1.01072e-77
IK	5.23471e-82	0.281623	0.388	0.323	1.0114e-77
EIF2S1	5.31617e-82	0.197719	0.245	0.177	1.02714e-77
TSN	5.45103e-82	0.16444	0.228	0.16	1.05319e-77
GTF2A2	6.02401e-82	0.223297	0.409	0.335	1.1639e-77
HULC	6.93083e-82	0.115027	0.145	0.214	1.33911e-77
HNF4A	7.90901e-82	-0.163569	0.091	0.149	1.5281e-77
INO80	8.90144e-82	0.13228	0.106	0.058	1.71985e-77
AAK1	1.34931e-81	0.245225	0.364	0.293	2.60701e-77
SLC38A1	1.46384e-81	0.26038	0.244	0.179	2.82829e-77
GNL3	1.60116e-81	0.247154	0.277	0.209	3.09359e-77
ACSL4	1.6778e-81	0.131528	0.168	0.105	3.24167e-77
HIST2H2AC	1.70783e-81	0.122757	0.104	0.055	3.29969e-77
CNDP2	1.74521e-81	0.26355	0.261	0.191	3.37191e-77
CCNK	1.96393e-81	0.144557	0.151	0.093	3.79452e-77
NOL11	2.26362e-81	0.149424	0.162	0.103	4.37353e-77
RPS26	2.2674e-81	0.337876	0.916	0.911	4.38085e-77
NR4A1	2.7645e-81	0.40148	0.236	0.168	5.34129e-77
MGAT4A	2.90232e-81	0.213757	0.238	0.169	5.60758e-77
NCK1	3.58838e-81	0.151728	0.21	0.145	6.93311e-77
BTBD7	3.84944e-81	0.15253	0.136	0.081	7.43751e-77
DHX15	4.21056e-81	0.152058	0.196	0.131	8.13523e-77
MYO9B	4.59481e-81	0.192474	0.168	0.109	8.87763e-77
RNMT	5.01173e-81	0.232474	0.311	0.241	9.68317e-77
RALBP1	5.38723e-81	0.24631	0.35	0.273	1.04087e-76
PHF20	6.76497e-81	0.214395	0.27	0.202	1.30706e-76
SPTLC2	8.67194e-81	0.140275	0.127	0.074	1.67551e-76
CADM1	9.63644e-81	-0.10008	0.08	0.137	1.86186e-76
SAE1	1.22168e-80	0.146666	0.175	0.113	2.3604e-76
ABL2	1.22522e-80	0.248362	0.138	0.084	2.36724e-76
IQGAP2	1.45461e-80	0.349893	0.275	0.21	2.81045e-76
NAA50	1.64484e-80	0.18756	0.257	0.189	3.178e-76
TSC22D2	1.67918e-80	0.163662	0.141	0.086	3.24435e-76
RAB14	2.39542e-80	0.201951	0.29	0.22	4.62819e-76
ARCN1	2.44397e-80	0.201571	0.201	0.139	4.722e-76
MARK3	2.50324e-80	0.164253	0.2	0.136	4.83652e-76
SMARCC1	2.93646e-80	0.202171	0.241	0.173	5.67354e-76
IMMT	3.41674e-80	0.194635	0.227	0.162	6.60148e-76
CLIP1	3.74139e-80	0.220497	0.238	0.173	7.22874e-76
HN1	4.11139e-80	0.445995	0.496	0.425	7.94362e-76
CHST12	4.17235e-80	0.186239	0.244	0.177	8.06141e-76
ARFGAP3	4.55396e-80	0.214437	0.218	0.153	8.79871e-76
CARD8	5.17386e-80	0.142099	0.19	0.127	9.99641e-76
SLCO3A1	5.36574e-80	0.12584	0.116	0.065	1.03671e-75
SDE2	5.79652e-80	0.12319	0.116	0.065	1.11995e-75
GTF3C6	6.34367e-80	0.271052	0.421	0.351	1.22566e-75
HNRNPUL1	8.04986e-80	0.23447	0.323	0.255	1.55531e-75
UPP1	8.71349e-80	0.219835	0.301	0.228	1.68353e-75
ODC1	8.94212e-80	0.306021	0.309	0.241	1.72771e-75
DAZAP1	1.04855e-79	0.197787	0.255	0.186	2.0259e-75
ATF3	1.05777e-79	0.492407	0.279	0.209	2.04372e-75
DGAT2	1.14465e-79	-0.124884	0.08	0.136	2.21159e-75
ZNF800	1.32399e-79	0.157597	0.163	0.105	2.55807e-75
GSK3B	1.54144e-79	0.129954	0.16	0.101	2.97823e-75
SAT1	1.55313e-79	0.702675	0.659	0.606	3.00081e-75
ATXN7	1.57624e-79	0.166669	0.158	0.101	3.04545e-75
AGTRAP	1.67478e-79	0.183486	0.217	0.151	3.23585e-75
MALAT1	1.68221e-79	0.409227	0.98	0.981	3.2502e-75
AHCTF1	1.7411e-79	0.1207	0.112	0.062	3.36397e-75
PML	1.83467e-79	0.112291	0.106	0.058	3.54477e-75
PTTG1	2.04854e-79	0.396573	0.196	0.136	3.95798e-75
ASXL1	2.28548e-79	0.159717	0.199	0.135	4.41577e-75
CCT7	2.58857e-79	0.243481	0.385	0.314	5.00138e-75
TNPO1	2.79832e-79	0.160985	0.18	0.119	5.40663e-75
THOC2	2.99659e-79	0.204249	0.274	0.206	5.78972e-75
MICU2	3.02585e-79	0.143778	0.16	0.102	5.84625e-75
FOXP1	3.19425e-79	0.235568	0.351	0.279	6.17162e-75
CD151	3.22928e-79	0.259691	0.32	0.247	6.23929e-75
ASH1L	3.41469e-79	0.172076	0.288	0.22	6.59753e-75
CYTH1	5.20612e-79	0.199029	0.226	0.161	1.00587e-74
BTG1	5.23922e-79	0.840453	0.779	0.787	1.01227e-74
CCNY	5.38492e-79	0.161366	0.197	0.134	1.04042e-74
MECP2	5.47737e-79	0.183482	0.264	0.196	1.05828e-74
LIMCH1	8.17655e-79	0.14803	0.107	0.058	1.57979e-74
DARS	8.26625e-79	0.176023	0.286	0.214	1.59712e-74
GC	8.69906e-79	-0.39738	0.243	0.318	1.68075e-74
CSK	8.8767e-79	0.219777	0.231	0.167	1.71507e-74
KLC1	9.59637e-79	0.130333	0.165	0.106	1.85412e-74
SERPIND1	1.18925e-78	-0.327033	0.114	0.176	2.29776e-74
CDK6	1.29234e-78	0.160051	0.155	0.097	2.49692e-74
CCDC47	1.51795e-78	0.208546	0.278	0.208	2.93284e-74
NSD1	1.65572e-78	0.182615	0.192	0.131	3.19901e-74
LUC7L3	1.69168e-78	0.259415	0.417	0.354	3.26849e-74
E2F4	1.80449e-78	0.129462	0.167	0.108	3.48645e-74
SLC20A1	1.86532e-78	0.164193	0.18	0.119	3.60398e-74
MAZ	1.8714e-78	0.207097	0.269	0.2	3.61574e-74
CASK	2.19272e-78	0.119819	0.114	0.064	4.23655e-74
PTPN1	2.55086e-78	0.258375	0.236	0.172	4.92851e-74
TINF2	2.76586e-78	0.156829	0.2	0.138	5.34392e-74
GATM	3.35883e-78	-0.279612	0.224	0.297	6.4896e-74
ATXN10	3.40066e-78	0.167493	0.273	0.201	6.57042e-74
SSFA2	3.75769e-78	0.129285	0.148	0.091	7.26024e-74
APOL3	3.80471e-78	0.209565	0.164	0.107	7.35108e-74
RAB5C	3.99583e-78	0.259692	0.459	0.39	7.72035e-74
RDX	5.04568e-78	0.312647	0.337	0.269	9.74877e-74
TMEM9B	5.34384e-78	0.186612	0.291	0.222	1.03248e-73
REST	5.60186e-78	0.196053	0.231	0.166	1.08233e-73
CEBPZ	5.90622e-78	0.220522	0.307	0.238	1.14114e-73
2022-09-15	7.48466e-78	0.232046	0.471	0.406	1.44611e-73
OAT	8.22384e-78	0.130874	0.158	0.1	1.58893e-73
SUZ12	9.32721e-78	0.181619	0.216	0.152	1.80211e-73
CCT8	9.78462e-78	0.272828	0.413	0.345	1.89049e-73
ARIH2	9.90319e-78	0.181587	0.246	0.179	1.91339e-73
CWC22	9.91248e-78	0.138854	0.141	0.086	1.91519e-73
NXT1	1.00993e-77	0.182802	0.246	0.18	1.95129e-73
HSBP1	1.01834e-77	0.270873	0.438	0.366	1.96754e-73
TOMM20	1.13594e-77	0.257603	0.499	0.436	2.19474e-73
LSM7	1.25961e-77	0.259018	0.516	0.454	2.43369e-73
DDX10	1.36081e-77	0.111923	0.108	0.06	2.62922e-73
PRKDC	1.39006e-77	0.258231	0.284	0.215	2.68574e-73
PFDN1	1.5546e-77	0.180345	0.282	0.213	3.00364e-73
AP2S1	1.62007e-77	0.289035	0.544	0.477	3.13014e-73
RASGEF1B	1.76229e-77	0.275681	0.154	0.099	3.40492e-73
DYNC1LI1	1.93258e-77	0.177652	0.198	0.136	3.73393e-73
CWC25	2.17753e-77	0.190452	0.207	0.145	4.20721e-73
AHSA1	2.42876e-77	0.230627	0.333	0.265	4.69261e-73
SERPINB6	2.48791e-77	0.243322	0.325	0.255	4.8069e-73
MKNK2	2.75746e-77	0.130822	0.223	0.154	5.3277e-73
SEC31A	2.94305e-77	0.191186	0.236	0.17	5.68626e-73
MPHOSPH10	3.00744e-77	0.195331	0.21	0.149	5.81067e-73
HELZ2	3.02166e-77	0.109687	0.1	0.054	5.83814e-73
DEGS1	4.12638e-77	0.160799	0.21	0.146	7.97257e-73
MAP1B	4.41705e-77	0.254972	0.147	0.09	8.53418e-73
PRDM2	5.01646e-77	0.187764	0.175	0.117	9.6923e-73
IST1	5.17085e-77	0.140986	0.212	0.147	9.9906e-73
LSM6	5.44003e-77	0.196725	0.309	0.241	1.05107e-72
PKN1	5.48069e-77	0.183547	0.253	0.186	1.05892e-72
SOCS1	5.60026e-77	0.303139	0.226	0.164	1.08203e-72
OXSR1	7.3453e-77	0.168922	0.128	0.076	1.41919e-72
UBN1	7.73616e-77	0.162149	0.181	0.122	1.4947e-72
MXRA7	8.76707e-77	0.129285	0.114	0.065	1.69389e-72
SMC2	9.20389e-77	0.164022	0.133	0.08	1.77828e-72
DNPH1	9.43346e-77	-0.551815	0.332	0.398	1.82264e-72
RIC8A	9.65995e-77	0.146039	0.19	0.128	1.8664e-72
CNTRL	1.03677e-76	0.166421	0.139	0.086	2.00315e-72
SMARCE1	1.43415e-76	0.181203	0.277	0.209	2.77092e-72
FBXO17	1.54866e-76	-0.100603	0.054	0.101	2.99216e-72
DBF4	1.86487e-76	0.167793	0.141	0.088	3.60312e-72
VPS4B	1.88164e-76	0.195596	0.247	0.181	3.63551e-72
CLTC	1.90054e-76	0.259033	0.326	0.254	3.67203e-72
MAP4K5	1.91127e-76	0.112751	0.112	0.063	3.69277e-72
NUTM2B-AS1	2.18489e-76	0.154579	0.199	0.137	4.22142e-72
TMEM230	2.44155e-76	0.269758	0.492	0.427	4.71732e-72
CLIC4	2.70548e-76	0.171231	0.191	0.128	5.22726e-72
STIP1	3.02346e-76	0.214062	0.274	0.206	5.84162e-72
BEX4	3.26899e-76	0.142867	0.137	0.083	6.31602e-72
DICER1	3.75047e-76	0.177869	0.182	0.121	7.24628e-72
CAV1	4.47023e-76	0.28418	0.184	0.126	8.63693e-72
ZNFX1	4.52561e-76	0.139361	0.139	0.085	8.74393e-72
RHOD	5.56788e-76	-0.104702	0.062	0.112	1.07577e-71
BZW2	5.79675e-76	0.154458	0.163	0.105	1.11999e-71
PSMG2	6.30106e-76	0.193333	0.348	0.277	1.21743e-71
CHST11	6.43341e-76	0.136734	0.132	0.079	1.243e-71
SMG6	6.78399e-76	0.116966	0.101	0.055	1.31073e-71
NFKBIB	7.19079e-76	0.147385	0.165	0.107	1.38933e-71
RBL2	7.37862e-76	0.180375	0.198	0.138	1.42562e-71
GON4L	7.59958e-76	0.154133	0.206	0.144	1.46832e-71
SRPRA	7.66799e-76	0.22056	0.249	0.184	1.48153e-71
MAP2K3	7.76553e-76	0.171388	0.182	0.123	1.50038e-71
KIAA2026	8.24607e-76	0.152157	0.151	0.096	1.59322e-71
CCDC93	8.37085e-76	0.116178	0.1	0.054	1.61733e-71
AC092580.4	1.06395e-75	0.250037	0.202	0.14	2.05566e-71
TUBA1C	1.11616e-75	0.331029	0.296	0.229	2.15653e-71
REV3L	1.42417e-75	0.148662	0.151	0.095	2.75164e-71
ISCA1	1.43758e-75	0.204982	0.302	0.233	2.77755e-71
KANSL1	1.46686e-75	0.135865	0.146	0.092	2.83411e-71
MPHOSPH6	1.51755e-75	0.124615	0.168	0.109	2.93206e-71
SOS1	1.75167e-75	0.161997	0.139	0.086	3.3844e-71
SHISA5	1.78372e-75	0.200265	0.328	0.259	3.44633e-71
VCL	2.04739e-75	0.122858	0.116	0.067	3.95577e-71
ELK4	2.16271e-75	0.127798	0.151	0.095	4.17858e-71
HMGN2	3.3235e-75	0.511919	0.653	0.612	6.42134e-71
RLF	3.69966e-75	0.134875	0.116	0.067	7.14812e-71
AGO3	4.33403e-75	0.139144	0.148	0.093	8.37378e-71
U2AF2	5.26378e-75	0.131375	0.173	0.114	1.01701e-70
PIM1	5.58957e-75	0.244456	0.206	0.145	1.07996e-70
RORA	5.74111e-75	0.468864	0.312	0.252	1.10924e-70
ADAM17	6.17945e-75	0.145688	0.147	0.093	1.19393e-70
HBP1	6.94013e-75	0.161492	0.213	0.15	1.3409e-70
CLEC2D	7.03959e-75	0.349634	0.265	0.203	1.36012e-70
RAB31	7.11448e-75	0.20585	0.118	0.068	1.37459e-70
BRIX1	8.51681e-75	0.161148	0.2	0.137	1.64553e-70
SNX9	8.73546e-75	0.152797	0.164	0.106	1.68778e-70
ZNF148	1.06972e-74	0.182077	0.218	0.156	2.06681e-70
B4GALT1	1.14049e-74	0.173096	0.219	0.154	2.20354e-70
CDC123	1.23252e-74	0.212797	0.294	0.226	2.38135e-70
NCBP2	1.29054e-74	0.176245	0.273	0.204	2.49345e-70
RNH1	1.40232e-74	0.291245	0.466	0.397	2.70942e-70
GINM1	1.6168e-74	0.153399	0.202	0.139	3.12383e-70
CD44	1.76235e-74	0.482383	0.375	0.318	3.40505e-70
CUL1	1.85433e-74	0.164068	0.163	0.107	3.58274e-70
HMGN3	2.11029e-74	0.286469	0.484	0.422	4.0773e-70
IGFBP1	2.61196e-74	-0.475244	0.158	0.223	5.04658e-70
IGLC2	2.68125e-74	-5.00379	0.282	0.353	5.18045e-70
SLC22A18	3.21586e-74	-0.190772	0.127	0.189	6.21336e-70
TIA1	3.22773e-74	0.118445	0.134	0.082	6.2363e-70
SDSL	3.24907e-74	-0.150722	0.106	0.165	6.27753e-70
FYB	3.31458e-74	0.482103	0.36	0.299	6.40409e-70
USP47	3.39735e-74	0.165445	0.21	0.147	6.56401e-70
FAM107B	3.70402e-74	0.336043	0.332	0.27	7.15654e-70
TOB2	3.77304e-74	0.151684	0.186	0.126	7.28989e-70
RBM6	3.98764e-74	0.190947	0.239	0.176	7.70452e-70
PGK1	4.43561e-74	0.234862	0.624	0.567	8.57003e-70
DDX27	4.51383e-74	0.209753	0.282	0.215	8.72118e-70
CMC1	4.84987e-74	0.359605	0.376	0.311	9.37043e-70
EIF3M	4.91849e-74	0.241486	0.427	0.361	9.50302e-70
NBEAL1	5.55301e-74	0.196065	0.29	0.22	1.0729e-69
FAM60A	5.65603e-74	0.139233	0.143	0.089	1.0928e-69
OTUD4	5.68455e-74	0.114868	0.109	0.062	1.09831e-69
BIN2	6.28016e-74	0.265295	0.218	0.16	1.21339e-69
NUP50	7.09987e-74	0.139705	0.163	0.106	1.37177e-69
ZC3H7A	7.54292e-74	0.126272	0.124	0.074	1.45737e-69
ASXL2	9.10572e-74	0.154615	0.15	0.096	1.75932e-69
UBE2A	1.02735e-73	0.193732	0.315	0.247	1.98495e-69
IGLC3	1.08345e-73	-4.50779	0.198	0.268	2.09334e-69
MX2	1.09378e-73	0.170031	0.127	0.076	2.11329e-69
PRKAA1	1.13642e-73	0.124569	0.169	0.111	2.19568e-69
VRK1	1.24825e-73	0.109881	0.108	0.061	2.41174e-69
SELT	1.26502e-73	0.232067	0.482	0.421	2.44414e-69
GLIPR2	1.42655e-73	0.184672	0.181	0.123	2.75623e-69
VPS26A	1.4295e-73	0.16767	0.237	0.172	2.76193e-69
LUC7L2	1.43716e-73	0.130929	0.203	0.14	2.77674e-69
CD2AP	1.60955e-73	0.182747	0.186	0.126	3.10982e-69
NUMA1	1.62707e-73	0.152338	0.168	0.111	3.14367e-69
WDR82	1.7972e-73	0.1676	0.213	0.151	3.47236e-69
RBX1	1.79846e-73	0.260856	0.579	0.522	3.4748e-69
BIRC6	2.08306e-73	0.191705	0.224	0.163	4.02469e-69
HOPX	2.26072e-73	0.236349	0.169	0.112	4.36795e-69
TXNIP	2.47122e-73	0.418148	0.407	0.343	4.77464e-69
DCP1A	2.95436e-73	0.142722	0.168	0.111	5.70813e-69
FAM177A1	3.00559e-73	0.353382	0.469	0.407	5.8071e-69
BAZ1B	3.09958e-73	0.201391	0.243	0.179	5.98869e-69
MAPRE2	3.10931e-73	0.141689	0.172	0.114	6.0075e-69
UBE2E3	3.3496e-73	0.176667	0.286	0.216	6.47177e-69
ARL2	4.02791e-73	0.208023	0.278	0.212	7.78232e-69
LGALS8	4.44453e-73	0.136108	0.158	0.102	8.58728e-69
HES1	4.5265e-73	0.407155	0.253	0.187	8.74565e-69
HNRNPH2	5.74198e-73	0.157948	0.238	0.173	1.10941e-68
RSU1	6.25561e-73	0.162878	0.212	0.151	1.20865e-68
SRI	6.50288e-73	0.258351	0.457	0.393	1.25642e-68
DPP8	6.9671e-73	0.124193	0.144	0.091	1.34611e-68
APOBEC3C	7.97686e-73	0.185542	0.194	0.135	1.54121e-68
PDE7A	8.42515e-73	0.195425	0.17	0.115	1.62782e-68
ROCK2	1.01606e-72	0.162032	0.18	0.121	1.96314e-68
AQR	1.38184e-72	0.111912	0.11	0.063	2.66986e-68
GPATCH8	1.4291e-72	0.16625	0.21	0.149	2.76116e-68
RBM23	1.49297e-72	0.1722	0.27	0.205	2.88458e-68
UBE2D2	1.6482e-72	0.256679	0.511	0.454	3.18449e-68
BNIP3L	1.67441e-72	0.215205	0.291	0.22	3.23514e-68
NECAB3	1.85541e-72	-0.122676	0.1	0.157	3.58484e-68
ALDH6A1	1.87308e-72	-0.174874	0.126	0.185	3.61897e-68
ADIRF	1.98355e-72	-0.515834	0.156	0.215	3.83241e-68
HMGXB4	2.01219e-72	0.151389	0.196	0.136	3.88775e-68
PPP2R1A	2.11885e-72	0.164682	0.286	0.217	4.09384e-68
TMEM43	2.19705e-72	0.1014	0.117	0.068	4.24492e-68
CDV3	2.2631e-72	0.368292	0.382	0.319	4.37254e-68
OAZ2	2.35759e-72	0.295541	0.324	0.256	4.55509e-68
AP1G1	2.70406e-72	0.112885	0.118	0.069	5.22451e-68
ABCF1	2.73471e-72	0.28426	0.35	0.285	5.28373e-68
PRCP	2.92834e-72	0.357513	0.247	0.185	5.65785e-68
RNF10	3.33795e-72	0.153774	0.225	0.161	6.44924e-68
UBA6	3.36869e-72	0.151579	0.151	0.097	6.50864e-68
TMEM56	3.39695e-72	-0.113908	0.094	0.15	6.56324e-68
TNKS2	3.68609e-72	0.140288	0.154	0.1	7.1219e-68
MAP3K2	3.69045e-72	0.201611	0.23	0.167	7.13032e-68
TMEM87A	3.93837e-72	0.171664	0.21	0.149	7.60933e-68
SETD2	3.94477e-72	0.159202	0.177	0.12	7.62169e-68
ADAR	4.26494e-72	0.247641	0.345	0.279	8.2403e-68
MYL9	4.3681e-72	0.407559	0.123	0.073	8.43961e-68
PLRG1	4.53778e-72	0.114524	0.144	0.09	8.76745e-68
LEAP2	4.97352e-72	-0.300627	0.112	0.169	9.60934e-68
CEBPA	5.06893e-72	-0.162285	0.11	0.168	9.79369e-68
AMBP	5.84015e-72	-0.651453	0.465	0.511	1.12838e-67
SMARCC2	5.88513e-72	0.163694	0.173	0.117	1.13707e-67
FBXO11	5.93331e-72	0.129748	0.143	0.09	1.14637e-67
GIGYF2	6.06825e-72	0.150435	0.174	0.116	1.17245e-67
SRP72	6.29281e-72	0.248413	0.314	0.25	1.21583e-67
SRRT	6.53072e-72	0.184529	0.189	0.131	1.2618e-67
UBE2N	6.53896e-72	0.220066	0.406	0.341	1.26339e-67
COPS8	6.55404e-72	0.154528	0.241	0.175	1.26631e-67
MZT1	7.00961e-72	0.133466	0.161	0.105	1.35433e-67
TNIP1	8.08578e-72	0.187863	0.263	0.198	1.56225e-67
CNOT1	8.42122e-72	0.131946	0.171	0.113	1.62706e-67
SPPL2A	8.99611e-72	0.211401	0.28	0.213	1.73814e-67
CAAP1	1.02512e-71	0.110185	0.102	0.057	1.98064e-67
APOE	1.02608e-71	-0.940118	0.614	0.629	1.98248e-67
RANBP1	1.23778e-71	0.334194	0.495	0.436	2.39151e-67
CTCF	1.31296e-71	0.155026	0.176	0.119	2.53676e-67
GRB2	1.32514e-71	0.364178	0.375	0.311	2.5603e-67
ELF2	1.53338e-71	0.159063	0.188	0.129	2.96265e-67
UBR5	1.59926e-71	0.139793	0.163	0.107	3.08994e-67
ING3	1.67682e-71	0.124139	0.137	0.085	3.23979e-67
PTPN11	1.68297e-71	0.142882	0.173	0.116	3.25167e-67
ATP6V0D1	1.86814e-71	0.229411	0.307	0.24	3.60943e-67
IGHG3	2.32502e-71	-5.38825	0.176	0.235	4.49216e-67
HSD17B12	2.58519e-71	0.163145	0.209	0.146	4.99484e-67
PDCD2	3.25581e-71	0.190361	0.269	0.204	6.29056e-67
LINS1	3.49622e-71	0.138483	0.11	0.064	6.75506e-67
SPG7	3.73239e-71	0.126506	0.157	0.102	7.21135e-67
PAPD5	4.92788e-71	0.128076	0.12	0.071	9.52116e-67
ATL3	4.97334e-71	0.131809	0.18	0.121	9.60898e-67
ACBD3	5.3395e-71	0.18285	0.186	0.128	1.03164e-66
RASGRP2	5.68572e-71	-0.183089	0.095	0.15	1.09854e-66
NUDC	6.26481e-71	0.300424	0.476	0.415	1.21042e-66
HECA	6.55559e-71	0.124762	0.133	0.082	1.26661e-66
ATM	7.22791e-71	0.212417	0.229	0.169	1.3965e-66
HIPK3	8.19481e-71	0.126413	0.16	0.104	1.58332e-66
PER1	9.46805e-71	0.140941	0.15	0.096	1.82932e-66
CCNDBP1	9.53726e-71	0.180672	0.266	0.203	1.84269e-66
HUWE1	9.72674e-71	0.175552	0.194	0.136	1.8793e-66
GOLGA3	1.02418e-70	0.121055	0.129	0.078	1.97882e-66
EXOSC8	1.04176e-70	0.143437	0.169	0.113	2.01279e-66
RAP2B	1.06451e-70	0.18687	0.169	0.113	2.05673e-66
CSNK1D	1.0858e-70	0.179962	0.282	0.217	2.09788e-66
TNIP2	1.15665e-70	0.171102	0.225	0.163	2.23477e-66
ARID5B	1.16635e-70	0.296189	0.29	0.224	2.2535e-66
LYAR	1.18618e-70	0.201378	0.249	0.186	2.29182e-66
ARHGAP30	1.26975e-70	0.229991	0.2	0.144	2.45329e-66
ETNK1	1.53901e-70	0.135101	0.185	0.126	2.97353e-66
2022-09-04	1.75432e-70	0.227274	0.106	0.061	3.38951e-66
CDC27	1.84599e-70	0.131904	0.159	0.105	3.56663e-66
SELENBP1	1.89467e-70	-0.199668	0.14	0.2	3.6607e-66
ACOT9	1.97832e-70	0.128667	0.131	0.081	3.82231e-66
ANKRD10	2.07102e-70	0.143552	0.173	0.116	4.00142e-66
SNRPD1	2.18721e-70	0.327735	0.503	0.443	4.22591e-66
CUL2	2.45084e-70	0.121671	0.119	0.071	4.73527e-66
CYTH2	2.54928e-70	0.156625	0.219	0.157	4.92546e-66
CDK13	2.95274e-70	0.148646	0.148	0.095	5.70499e-66
LARS	3.29263e-70	0.191853	0.215	0.156	6.36169e-66
ATXN2L	3.43986e-70	0.107764	0.127	0.077	6.64616e-66
NPTN	3.53169e-70	0.118441	0.142	0.089	6.82358e-66
ZNF430	3.7479e-70	0.124125	0.12	0.072	7.24132e-66
RAB7A	3.88734e-70	0.24084	0.484	0.42	7.51074e-66
TIAL1	4.172e-70	0.177542	0.266	0.202	8.06071e-66
PRKCDBP	4.19322e-70	0.216597	0.191	0.132	8.10171e-66
CACYBP	5.27614e-70	0.321859	0.456	0.396	1.0194e-65
FCGR3A	6.77736e-70	0.528469	0.133	0.082	1.30945e-65
PDE4B	7.07391e-70	0.369378	0.262	0.202	1.36675e-65
NOL8	8.21993e-70	0.133276	0.129	0.079	1.58817e-65
RRP7A	8.52619e-70	0.191631	0.247	0.184	1.64734e-65
PRPF31	8.58684e-70	0.17399	0.262	0.198	1.65906e-65
NUTF2	9.00021e-70	0.179804	0.298	0.231	1.73893e-65
MAGOHB	1.01921e-69	0.147369	0.178	0.121	1.96922e-65
ORMDL1	1.19736e-69	0.197015	0.366	0.3	2.31343e-65
TTC19	1.30208e-69	0.18903	0.238	0.178	2.51575e-65
C4orf27	1.3145e-69	0.131497	0.166	0.11	2.53974e-65
CLDND1	1.3939e-69	0.157287	0.232	0.17	2.69315e-65
SUN2	1.411e-69	0.152515	0.214	0.153	2.72619e-65
FAM172A	1.49236e-69	0.116531	0.126	0.077	2.88338e-65
USP8	1.49958e-69	0.210427	0.265	0.203	2.89734e-65
CSNK2A1	1.51471e-69	0.140997	0.188	0.129	2.92657e-65
EMC2	1.71804e-69	0.135178	0.182	0.124	3.31943e-65
IGFBP5	1.91659e-69	0.395696	0.107	0.061	3.70304e-65
CIR1	1.94963e-69	0.194156	0.285	0.221	3.76687e-65
KLF3	2.06144e-69	0.217498	0.23	0.169	3.9829e-65
KATNBL1	2.07405e-69	0.133537	0.169	0.113	4.00727e-65
GLYR1	2.10658e-69	0.129255	0.151	0.097	4.07011e-65
CDK11A	2.2364e-69	0.139124	0.159	0.105	4.32094e-65
UBE2K	2.8403e-69	0.193408	0.3	0.233	5.48774e-65
FAM63B	3.26019e-69	0.128532	0.143	0.09	6.29902e-65
PPP1CA	3.49654e-69	0.274905	0.571	0.522	6.75567e-65
TBL1XR1	3.63669e-69	0.172945	0.268	0.204	7.02644e-65
TMC6	3.63731e-69	0.164062	0.18	0.125	7.02766e-65
DESI2	4.80502e-69	0.128792	0.167	0.111	9.28378e-65
TGIF1	5.51642e-69	0.170069	0.216	0.154	1.06583e-64
EHD1	5.85836e-69	0.154137	0.16	0.106	1.13189e-64
CBX4	6.73854e-69	0.125024	0.115	0.068	1.30195e-64
XCL2	6.85334e-69	0.335446	0.107	0.062	1.32413e-64
RAB6A	7.22896e-69	0.15071	0.237	0.174	1.39671e-64
PYURF	7.92366e-69	0.222901	0.456	0.397	1.53093e-64
ELMO1	8.12487e-69	0.128969	0.135	0.084	1.56981e-64
RNF6	8.20279e-69	0.107424	0.11	0.064	1.58486e-64
BIRC5	9.73748e-69	0.283099	0.101	0.057	1.88138e-64
PHKB	1.01917e-68	0.134961	0.145	0.093	1.96914e-64
DDX23	1.0385e-68	0.13524	0.154	0.101	2.00649e-64
SLU7	1.06019e-68	0.163501	0.2	0.142	2.0484e-64
AIM1	1.50398e-68	0.145754	0.113	0.067	2.90585e-64
CSNK2A2	1.55717e-68	0.119924	0.116	0.069	3.0086e-64
FUOM	1.78695e-68	-0.263139	0.274	0.346	3.45256e-64
DAZAP2	1.826e-68	0.211716	0.497	0.434	3.52801e-64
ARF4	2.09925e-68	0.24114	0.462	0.4	4.05595e-64
HNRNPL	2.16269e-68	0.13275	0.197	0.138	4.17854e-64
PNO1	3.18374e-68	0.144539	0.162	0.108	6.15131e-64
ATG3	3.77077e-68	0.253967	0.307	0.242	7.2855e-64
LEPROT	4.30401e-68	0.250082	0.316	0.252	8.31578e-64
PLEKHO1	4.37081e-68	0.283412	0.209	0.149	8.44484e-64
BCL10	4.6914e-68	0.107569	0.118	0.07	9.06425e-64
PSMC5	5.01558e-68	0.261394	0.482	0.42	9.6906e-64
TIPRL	5.24945e-68	0.179099	0.276	0.211	1.01425e-63
LEO1	5.39959e-68	0.133015	0.124	0.076	1.04325e-63
NAPA	5.57311e-68	0.183906	0.303	0.236	1.07678e-63
CLU	7.08579e-68	-0.422279	0.363	0.432	1.36904e-63
SRFBP1	9.06923e-68	0.134574	0.12	0.073	1.75227e-63
PRPF38A	9.19011e-68	0.151203	0.219	0.159	1.77562e-63
CWC27	9.54959e-68	0.140385	0.159	0.106	1.84508e-63
SPP1	9.69837e-68	0.532016	0.291	0.223	1.87382e-63
TRPM7	1.05393e-67	0.118212	0.115	0.069	2.0363e-63
ERP44	1.43347e-67	0.216027	0.294	0.23	2.76961e-63
DYNLT3	1.51621e-67	0.169454	0.256	0.192	2.92946e-63
DHX38	1.66955e-67	0.116424	0.117	0.07	3.22573e-63
CKAP2	1.76919e-67	0.131148	0.104	0.059	3.41826e-63
FERMT3	1.86364e-67	0.225754	0.192	0.136	3.60074e-63
UTP11L	1.88949e-67	0.141164	0.192	0.134	3.65068e-63
WHSC1L1	1.90087e-67	0.254816	0.329	0.271	3.67267e-63
ZNRF1	1.96702e-67	0.155547	0.121	0.073	3.80048e-63
TALDO1	1.98438e-67	0.362734	0.479	0.42	3.83403e-63
MFSD14A	2.09893e-67	0.112782	0.142	0.091	4.05533e-63
PKM	2.10801e-67	0.344489	0.498	0.438	4.07288e-63
CUL5	2.35547e-67	0.135928	0.177	0.12	4.55101e-63
SULT1A1	2.51816e-67	-0.147199	0.094	0.146	4.86535e-63
SEPN1	2.65232e-67	0.122803	0.132	0.081	5.12454e-63
MTMR6	3.38564e-67	0.102679	0.106	0.061	6.5414e-63
C1orf54	3.797e-67	0.115011	0.131	0.08	7.33619e-63
H2AFY	3.84996e-67	0.287576	0.412	0.344	7.43851e-63
TMX1	3.96346e-67	0.176249	0.272	0.21	7.6578e-63
TLK1	4.00825e-67	0.201398	0.228	0.17	7.74434e-63
AGFG1	4.02566e-67	0.148708	0.158	0.104	7.77799e-63
MFNG	4.64065e-67	0.131748	0.137	0.087	8.96619e-63
BPGM	5.02339e-67	0.126491	0.11	0.065	9.70569e-63
STK25	5.07667e-67	0.13438	0.195	0.136	9.80864e-63
HSPE1	5.90272e-67	0.400147	0.742	0.711	1.14046e-62
PELO	6.14596e-67	0.128601	0.149	0.096	1.18746e-62
PANK2	6.88034e-67	0.117671	0.154	0.1	1.32935e-62
SLC4A7	7.06603e-67	0.149913	0.156	0.103	1.36523e-62
ARFIP1	7.32674e-67	0.104501	0.104	0.059	1.4156e-62
SERTAD3	7.3572e-67	0.123215	0.136	0.086	1.42149e-62
RELB	8.1695e-67	0.174341	0.147	0.096	1.57843e-62
MEF2A	8.28117e-67	0.162447	0.177	0.121	1.60001e-62
RCSD1	8.42674e-67	0.166565	0.176	0.121	1.62813e-62
MGST1	1.00527e-66	-0.183593	0.319	0.385	1.94228e-62
CTDSP1	1.01331e-66	0.14227	0.235	0.173	1.95782e-62
PLPP5	1.04314e-66	-0.151519	0.157	0.22	2.01545e-62
JARID2	1.14225e-66	0.118238	0.122	0.075	2.20694e-62
STMN1	1.37605e-66	0.576805	0.356	0.296	2.65866e-62
PARP4	1.60872e-66	0.119639	0.104	0.06	3.10821e-62
MBD4	1.65921e-66	0.16732	0.21	0.153	3.20576e-62
CGGBP1	1.70466e-66	0.168029	0.265	0.203	3.29357e-62
CDC42BPA	1.76296e-66	0.100112	0.105	0.06	3.40621e-62
RPL41	1.8756e-66	-0.108941	0.995	0.995	3.62384e-62
KIAA1109	1.87954e-66	0.13453	0.14	0.09	3.63146e-62
MTF2	1.99442e-66	0.15253	0.205	0.146	3.85343e-62
PRKRIR	2.24875e-66	0.134246	0.137	0.088	4.3448e-62
BTN3A1	2.51325e-66	0.135439	0.123	0.076	4.85585e-62
KMT5A	2.69124e-66	0.106255	0.102	0.058	5.19974e-62
ARL6IP6	2.83559e-66	0.109305	0.156	0.103	5.47865e-62
NCOA3	2.9013e-66	0.152121	0.165	0.112	5.60561e-62
C9orf16	3.01731e-66	0.321229	0.601	0.549	5.82974e-62
MRPL13	3.94866e-66	0.236491	0.312	0.247	7.62922e-62
ESF1	4.67274e-66	0.208331	0.271	0.208	9.0282e-62
TTC37	5.32327e-66	0.135021	0.168	0.113	1.02851e-61
ATXN3	5.43621e-66	0.118852	0.145	0.094	1.05033e-61
MED13L	6.01553e-66	0.140889	0.14	0.09	1.16226e-61
MED17	6.99534e-66	0.11488	0.125	0.078	1.35157e-61
PLPP3	7.6631e-66	0.408991	0.132	0.084	1.48059e-61
DDX46	7.90415e-66	0.275376	0.429	0.375	1.52716e-61
CFHR1	8.04573e-66	-0.384667	0.127	0.186	1.55452e-61
ATPIF1	8.22729e-66	0.269632	0.605	0.555	1.58959e-61
INO80D	8.96851e-66	0.111681	0.11	0.065	1.73281e-61
CBL	1.03137e-65	0.103128	0.102	0.059	1.99271e-61
VWA1	1.09277e-65	0.23462	0.111	0.066	2.11134e-61
RRP1B	1.17606e-65	0.163502	0.177	0.123	2.27226e-61
GLRX3	1.18384e-65	0.182278	0.292	0.227	2.2873e-61
LYN	1.21474e-65	0.272113	0.143	0.092	2.347e-61
HMHA1	1.41136e-65	0.153081	0.159	0.107	2.72689e-61
PLEKHA2	1.54743e-65	0.149816	0.145	0.095	2.98978e-61
ZDHHC3	1.87844e-65	0.134645	0.182	0.126	3.62933e-61
DNAJC2	1.9377e-65	0.191256	0.225	0.167	3.74382e-61
PPP6R1	2.69515e-65	0.140737	0.176	0.12	5.2073e-61
SPN	2.87673e-65	0.169129	0.159	0.107	5.55813e-61
POLR2C	2.88935e-65	0.143593	0.237	0.176	5.58252e-61
ESCO1	3.06794e-65	0.142776	0.136	0.087	5.92756e-61
NUDT3	3.1179e-65	0.163782	0.238	0.176	6.0241e-61
SAP30BP	3.18675e-65	0.161353	0.245	0.185	6.15713e-61
XPO1	3.53682e-65	0.171383	0.219	0.16	6.83348e-61
ARHGEF2	4.00257e-65	0.11034	0.112	0.067	7.73337e-61
JMY	4.01171e-65	0.140821	0.106	0.062	7.75103e-61
ZRANB2	4.08523e-65	0.201491	0.302	0.241	7.89306e-61
U2AF1	4.16722e-65	0.116461	0.14	0.09	8.05149e-61
TMX3	4.20936e-65	0.1048	0.12	0.073	8.1329e-61
TRIM69	4.26899e-65	0.14367	0.145	0.095	8.24812e-61
UTP3	4.27803e-65	0.117969	0.121	0.074	8.26558e-61
AFF1	4.8659e-65	0.104287	0.103	0.059	9.4014e-61
OLA1	6.41537e-65	0.177186	0.274	0.21	1.23951e-60
CHMP1B	6.53053e-65	0.264096	0.339	0.273	1.26176e-60
NABP1	6.85436e-65	0.284314	0.201	0.146	1.32433e-60
SNAP23	7.32395e-65	0.152008	0.204	0.146	1.41506e-60
DIAPH1	8.41334e-65	0.210168	0.232	0.175	1.62554e-60
IFI6	8.48733e-65	0.319699	0.343	0.278	1.63984e-60
CNOT7	8.50955e-65	0.164518	0.286	0.223	1.64413e-60
USP10	8.83843e-65	0.118537	0.136	0.087	1.70767e-60
TRAPPC4	9.14574e-65	0.153283	0.287	0.222	1.76705e-60
PHF19	1.19572e-64	0.144393	0.112	0.068	2.31025e-60
PARVB	1.25172e-64	0.143321	0.178	0.122	2.41845e-60
LYRM2	1.27149e-64	0.163145	0.211	0.153	2.45665e-60
TAF1D	1.27282e-64	0.242011	0.37	0.31	2.45922e-60
RAB1A	1.38569e-64	0.209798	0.385	0.321	2.67729e-60
TSNAX	1.43482e-64	0.129596	0.192	0.135	2.77221e-60
DNM2	2.02417e-64	0.112334	0.179	0.122	3.91089e-60
PITHD1	2.20115e-64	0.165342	0.237	0.178	4.25284e-60
COMT	2.20364e-64	0.154639	0.301	0.233	4.25766e-60
SFSWAP	2.46402e-64	0.129721	0.147	0.097	4.76074e-60
NCKAP1L	2.47945e-64	0.184528	0.144	0.095	4.79054e-60
WDR26	2.60634e-64	0.117964	0.172	0.117	5.03571e-60
URI1	2.77522e-64	0.21143	0.234	0.177	5.362e-60
ZCCHC11	2.83485e-64	0.194093	0.229	0.171	5.47722e-60
TBCA	2.84394e-64	0.461861	0.643	0.594	5.49477e-60
DDX39A	3.5216e-64	0.217716	0.272	0.213	6.80408e-60
SH3BP2	3.53508e-64	0.121783	0.114	0.069	6.83012e-60
MARCKS	3.85617e-64	0.551343	0.307	0.245	7.45051e-60
OPA3	4.2004e-64	0.1022	0.113	0.067	8.11559e-60
MARK2	4.37668e-64	0.12341	0.133	0.084	8.45618e-60
RGL2	4.63971e-64	0.117752	0.131	0.083	8.96439e-60
SF3B3	5.26321e-64	0.11751	0.146	0.095	1.0169e-59
CCDC88C	5.4082e-64	0.136147	0.133	0.085	1.04492e-59
PRNP	5.50414e-64	0.208744	0.198	0.142	1.06345e-59
CCNL2	6.21944e-64	0.128407	0.176	0.121	1.20166e-59
CDKN2AIP	6.79741e-64	0.11355	0.118	0.073	1.31333e-59
AP2B1	7.49105e-64	0.167703	0.282	0.219	1.44735e-59
GSTA1	7.85258e-64	-0.452989	0.258	0.323	1.5172e-59
USP9X	9.05121e-64	0.146712	0.192	0.135	1.74878e-59
MTR	9.61353e-64	0.101082	0.1	0.058	1.85743e-59
ZFC3H1	9.9354e-64	0.135943	0.135	0.087	1.91962e-59
EIF4G1	1.05906e-63	0.211324	0.28	0.218	2.04621e-59
OFD1	1.18633e-63	0.21515	0.227	0.17	2.29212e-59
PSME2	1.22785e-63	0.510829	0.653	0.62	2.37232e-59
MORC3	1.33703e-63	0.145427	0.128	0.081	2.58327e-59
RHEB	1.40356e-63	0.263083	0.475	0.41	2.71183e-59
KCTD20	1.42918e-63	0.141567	0.176	0.121	2.76132e-59
ZAP70	1.55487e-63	0.126881	0.113	0.068	3.00416e-59
STK24	1.66012e-63	0.136469	0.185	0.13	3.20752e-59
KAT6B	1.92897e-63	0.148841	0.155	0.104	3.72696e-59
SNRNP40	1.93731e-63	0.124551	0.2	0.143	3.74308e-59
EHBP1L1	2.1122e-63	0.14296	0.131	0.083	4.08098e-59
DDX52	2.16729e-63	0.147079	0.18	0.125	4.18741e-59
UGGT1	2.34687e-63	0.131349	0.133	0.084	4.53438e-59
TGOLN2	2.41299e-63	0.250276	0.332	0.272	4.66213e-59
YWHAH	2.65175e-63	0.260488	0.391	0.325	5.12345e-59
CMB9-22P13.1	2.94865e-63	-0.142728	0.1	0.152	5.69709e-59
ZNF830	3.00919e-63	0.137026	0.143	0.094	5.81406e-59
KARS	3.07465e-63	0.155004	0.256	0.195	5.94052e-59
SACM1L	3.26812e-63	0.106489	0.122	0.076	6.31433e-59
PRKAB2	3.46056e-63	-0.144063	0.105	0.159	6.68615e-59
ORAI1	3.8248e-63	0.176654	0.215	0.159	7.38989e-59
KIF20B	4.16688e-63	0.146496	0.104	0.062	8.05083e-59
HIPK1	4.59187e-63	0.140274	0.173	0.12	8.87196e-59
TCERG1	4.81755e-63	0.140783	0.164	0.112	9.30799e-59
EIF4E	5.0494e-63	0.162973	0.29	0.228	9.75594e-59
BMS1	5.05768e-63	0.133243	0.153	0.102	9.77195e-59
ARFGEF1	5.22005e-63	0.15356	0.168	0.116	1.00857e-58
SHOC2	5.40582e-63	0.162151	0.255	0.193	1.04446e-58
SNRPD3	5.42071e-63	0.258772	0.467	0.407	1.04733e-58
C12orf75	5.45735e-63	0.253297	0.28	0.219	1.05442e-58
POLK	5.54207e-63	0.109779	0.118	0.073	1.07078e-58
SRSF1	5.68445e-63	0.158096	0.252	0.192	1.09829e-58
TNFSF12	5.87923e-63	0.154691	0.168	0.115	1.13593e-58
AIDA	6.33384e-63	0.149519	0.225	0.165	1.22376e-58
ANXA11	7.48175e-63	0.213135	0.433	0.371	1.44555e-58
PSMA3-AS1	7.59265e-63	0.186966	0.282	0.222	1.46698e-58
AGPS	8.41723e-63	0.102585	0.125	0.078	1.62629e-58
PCNXL4	8.4954e-63	0.179164	0.153	0.102	1.6414e-58
SMAD2	9.7762e-63	0.136102	0.187	0.131	1.88886e-58
IGF2R	9.87195e-63	0.159379	0.164	0.112	1.90736e-58
MTRNR2L10	9.90848e-63	0.220986	0.11	0.066	1.91442e-58
WDR33	1.0185e-62	0.174551	0.265	0.205	1.96785e-58
ETS2	1.05388e-62	0.230767	0.23	0.171	2.03621e-58
SYF2	1.12347e-62	0.201021	0.467	0.41	2.17066e-58
ACTL6A	1.12743e-62	0.107232	0.145	0.094	2.17831e-58
ZMYM2	1.13315e-62	0.146312	0.163	0.111	2.18937e-58
RASSF5	1.20454e-62	0.174223	0.157	0.107	2.32729e-58
DNAJC21	1.23274e-62	0.206861	0.242	0.183	2.38177e-58
VPS36	1.2549e-62	0.148823	0.212	0.155	2.42459e-58
C1orf52	1.32067e-62	0.129412	0.192	0.137	2.55167e-58
RARS2	1.41818e-62	0.103289	0.13	0.082	2.74007e-58
PDCD6	1.45223e-62	0.198332	0.435	0.373	2.80585e-58
PAFAH1B2	1.45483e-62	0.144925	0.21	0.152	2.81087e-58
USP11	1.50286e-62	0.11987	0.138	0.089	2.90368e-58
CHMP3	1.51356e-62	0.185206	0.289	0.228	2.92434e-58
DDHD1	1.52747e-62	0.153759	0.146	0.096	2.95122e-58
FAM32A	1.63761e-62	0.166841	0.294	0.231	3.16404e-58
GTF2F1	1.83279e-62	0.150396	0.2	0.144	3.54114e-58
AZIN1	1.96361e-62	0.176983	0.243	0.183	3.79388e-58
PSMD6	2.09395e-62	0.168433	0.255	0.196	4.04572e-58
GZMM	2.16877e-62	0.319409	0.23	0.177	4.19029e-58
SETD3	2.28121e-62	0.116133	0.14	0.091	4.40752e-58
TKT	2.69723e-62	0.431758	0.418	0.361	5.21132e-58
RAB9A	2.9154e-62	0.13052	0.171	0.117	5.63284e-58
PROX1	3.09794e-62	-0.12979	0.094	0.146	5.98554e-58
CCT3	3.27895e-62	0.312576	0.494	0.436	6.33526e-58
GPC3	3.33005e-62	-0.221535	0.111	0.165	6.43399e-58
DAPK3	3.43762e-62	0.100253	0.126	0.079	6.64183e-58
GGA1	3.43839e-62	0.148365	0.206	0.149	6.64332e-58
YBEY	3.58124e-62	-0.211311	0.158	0.214	6.91932e-58
EMC8	3.73637e-62	0.129431	0.175	0.121	7.21905e-58
NFATC2	3.75046e-62	0.117168	0.103	0.061	7.24627e-58
LAG3	3.98326e-62	0.257523	0.124	0.079	7.69605e-58
ARID5A	4.30517e-62	0.235634	0.26	0.204	8.31802e-58
AGO2	4.65395e-62	0.14434	0.188	0.133	8.9919e-58
PHF5A	5.07222e-62	0.136919	0.227	0.168	9.80004e-58
OTULIN	6.09685e-62	0.187845	0.168	0.117	1.17797e-57
CHMP4A	6.93052e-62	0.22978	0.431	0.378	1.33905e-57
NQO1	7.33187e-62	0.230021	0.147	0.096	1.41659e-57
HBS1L	7.38839e-62	0.109301	0.132	0.084	1.42751e-57
TAF13	7.85853e-62	0.102254	0.131	0.082	1.51835e-57
TMEM170A	8.10189e-62	0.139837	0.171	0.119	1.56537e-57
TMEM97	8.3756e-62	-0.168421	0.108	0.16	1.61825e-57
CDK12	8.79503e-62	0.167813	0.202	0.148	1.69929e-57
FDFT1	1.08667e-61	0.203153	0.215	0.159	2.09956e-57
TCOF1	1.15722e-61	0.157814	0.136	0.088	2.23587e-57
UBE2M	1.19053e-61	0.206523	0.247	0.188	2.30022e-57
TGS1	1.20128e-61	0.160772	0.183	0.13	2.32099e-57
EPB41	1.645e-61	0.153089	0.156	0.106	3.17831e-57
COMMD8	1.68399e-61	0.146078	0.196	0.141	3.25364e-57
DTX3L	2.0037e-61	0.145001	0.148	0.099	3.87135e-57
RAC2	2.02918e-61	0.419154	0.375	0.331	3.92057e-57
LPCAT1	2.14897e-61	0.104804	0.128	0.081	4.15202e-57
USP22	2.15844e-61	0.136291	0.187	0.131	4.17032e-57
PCMTD1	2.70167e-61	0.162725	0.234	0.176	5.2199e-57
RCC2	2.86242e-61	0.100943	0.116	0.071	5.53049e-57
SHPRH	2.88874e-61	0.111544	0.115	0.071	5.58134e-57
LPP	2.92622e-61	0.172558	0.272	0.21	5.65375e-57
PXMP2	3.31573e-61	-0.172648	0.186	0.248	6.40632e-57
SERPING1	3.74056e-61	-0.529201	0.313	0.366	7.22713e-57
C1D	4.3718e-61	0.169335	0.276	0.217	8.44675e-57
SLBP	5.45312e-61	0.194019	0.27	0.211	1.0536e-56
CEP170	6.26007e-61	0.122904	0.105	0.062	1.20951e-56
USP33	6.93438e-61	0.131576	0.153	0.104	1.33979e-56
HERC1	8.06198e-61	0.147215	0.157	0.107	1.55766e-56
MDM4	8.08496e-61	0.15591	0.23	0.173	1.5621e-56
RPA2	8.17813e-61	0.14063	0.202	0.147	1.5801e-56
RPS29	8.45062e-61	-0.143154	0.983	0.983	1.63274e-56
TUBB	8.50805e-61	0.482797	0.526	0.476	1.64384e-56
FBXO21	9.40367e-61	0.107032	0.135	0.088	1.81688e-56
HECTD1	1.14907e-60	0.2063	0.255	0.198	2.22012e-56
NTAN1	1.22218e-60	0.136141	0.202	0.145	2.36138e-56
CHD8	1.2333e-60	0.123905	0.13	0.083	2.38286e-56
APP	1.30993e-60	0.432575	0.272	0.218	2.53091e-56
NUP62	1.31711e-60	0.139159	0.163	0.111	2.54478e-56
KCTD12	1.38659e-60	0.281252	0.141	0.092	2.67904e-56
MGEA5	1.43771e-60	0.187085	0.28	0.222	2.77779e-56
PPP2CA	1.55086e-60	0.171576	0.31	0.248	2.99642e-56
SRP19	1.58428e-60	0.182518	0.304	0.245	3.06098e-56
NR3C1	1.66593e-60	0.246808	0.319	0.261	3.21874e-56
RHOG	1.82478e-60	0.208147	0.353	0.29	3.52565e-56
DCUN1D5	2.4566e-60	0.143965	0.209	0.152	4.74639e-56
HOOK3	2.58373e-60	0.176586	0.191	0.137	4.99203e-56
MAPK3	3.2549e-60	0.119011	0.136	0.088	6.28879e-56
RPL22L1	3.4656e-60	0.304815	0.474	0.422	6.69589e-56
FGD5-AS1	3.47041e-60	0.142005	0.207	0.151	6.70519e-56
GAR1	3.50498e-60	0.119749	0.154	0.104	6.77198e-56
KIAA1033	3.6898e-60	0.14129	0.164	0.112	7.12907e-56
IL4R	4.34592e-60	0.117458	0.127	0.081	8.39675e-56
CDKN1B	4.50314e-60	0.200151	0.243	0.187	8.70051e-56
DYNLL1	4.76295e-60	0.300749	0.75	0.722	9.2025e-56
MIR4458HG	5.34468e-60	-0.139731	0.182	0.244	1.03264e-55
NAP1L1	5.37383e-60	0.269125	0.671	0.641	1.03828e-55
HAUS1	5.71868e-60	0.100652	0.132	0.085	1.10491e-55
UTP6	6.63662e-60	0.124209	0.143	0.094	1.28226e-55
PLEKHM2	6.84653e-60	0.115301	0.112	0.068	1.32282e-55
IARS	7.7392e-60	0.124488	0.135	0.088	1.49529e-55
CORO1A	7.85424e-60	0.566138	0.484	0.453	1.51752e-55
COX7A1	8.89532e-60	-1.3118	0.15	0.193	1.71867e-55
ST8SIA4	8.97411e-60	0.130824	0.113	0.07	1.73389e-55
SIK3	9.69195e-60	0.109471	0.114	0.07	1.87258e-55
HCST	1.05846e-59	0.38702	0.501	0.452	2.04505e-55
ENO1	1.06782e-59	0.227433	0.702	0.666	2.06313e-55
C14orf119	1.19235e-59	0.153645	0.261	0.202	2.30373e-55
PARP10	1.30212e-59	0.107948	0.117	0.073	2.51583e-55
CNOT4	1.4658e-59	0.152647	0.219	0.164	2.83207e-55
MESDC2	1.59166e-59	0.220004	0.334	0.277	3.07526e-55
RANGAP1	1.72368e-59	0.127113	0.123	0.077	3.33031e-55
POLR1D	1.7906e-59	0.189886	0.417	0.357	3.45961e-55
NOL10	1.80207e-59	0.112184	0.131	0.085	3.48178e-55
[truncated: 1,599 more rows]
