# Supplementary material for: A necroptosis-related prognostic model for predicting prognosis, immune landscape, and drug sensitivity in hepatocellular carcinoma based on single-cell sequencing analysis and weighted co-expression network
Source: Front Genet. 2022 Sep 21;13:984297. doi: 10.3389/fgene.2022.984297 (PMC9533069; doi:10.3389/fgene.2022.984297)
Supplement: Supplementary file 8 [file DataSheet2.ZIP › Supplementary Material S3.R]

####### 1.TCGA数据下载与处理 #########
source("processingJsonFiles.R")
source("getTCGA_RNAseq_data.R")

# 提取counts数据
jsonFileInfo <- processingJsonFiles(jsonFile = "metadata.cart.2022-04-28.json")
filepath <- dir(path = ".\\TCGA_LIHC",
                pattern = "counts.tsv$",
                full.names = T,
                recursive = T)

TCGA_count <- getTCGA_RNAseq_data(filepath = filepath,
                                  jsonFileInfo = jsonFileInfo,
                                  data_type = "unstranded")
head(TCGA_count)[, 1:5]

# 提取TPM数据
TCGA_tpm <- getTCGA_RNAseq_data(filepath = filepath,
                                jsonFileInfo = jsonFileInfo,
                                data_type = "tpm_unstranded")
head(TCGA_tpm)[, 1:5]

# 以下步骤适用于TCGA 各种类型数据提取，这里以TPM数据为例
# 筛选正常样本（如果有的话）和肿瘤样本，正常样本放前面，肿瘤样本放后面
load()
NormalSam <- colnames(TCGA_tpm)[str_detect(colnames(TCGA_tpm), "-11A-")]
TumorSam <- colnames(TCGA_tpm)[str_detect(colnames(TCGA_tpm), "-01A-")]

TCGA_tpm1 <- TCGA_tpm %>%
  dplyr::select(1:3, all_of(NormalSam), all_of(TumorSam))
head(TCGA_tpm1)[, 1:5] 

# 提取mRNA并相同基因名取均值
table(TCGA_tpm1$gene_type)
TCGA_tpm_mRNA <- TCGA_tpm1 %>%
  subset(gene_type == "protein_coding") %>%
  dplyr::select(-c("gene_id", "gene_type")) %>%
  aggregate(. ~ gene_name, . , mean) 
head(TCGA_tpm_mRNA)[, 1:5]
# write_tsv(TCGA_tpm_mRNA, "TCGA_tpm_mRNA.txt")

# 提取lncRNA并相同基因名取均值
table(TCGA_tpm1$gene_type)
TCGA_tpm_lncRNA <- TCGA_tpm1 %>%
  subset(gene_type == "lncRNA") %>%
  dplyr::select(-c("gene_id", "gene_type")) %>%
  aggregate(. ~ gene_name, . , mean) 
head(TCGA_tpm_lncRNA)[, 1:5]
write_tsv(TCGA_tpm_lncRNA, "TCGA_tpm_lncRNA.txt")

# 整理临床数据
TCGA_clinical <- read_tsv("clinical.tsv")
colnames(TCGA_clinical)

clin_data <- TCGA_clinical %>% 
  dplyr::select(patient_ID = case_submitter_id,
                days_to_death,
                gender,
                race,
                vital_status,
                age = age_at_diagnosis,
                M_stage = ajcc_pathologic_m,
                N_stage = ajcc_pathologic_n,
                Stage = ajcc_pathologic_stage,
                T_stage = ajcc_pathologic_t,
                days_to_last_follow_up) 
clin_data$age <- (as.numeric(clin_data$age))/365

clin_data$days_to_death <- as.numeric(clin_data$days_to_death)
clin_data$days_to_last_follow_up <- as.numeric(clin_data$days_to_last_follow_up)

clin_data1 <- clin_data %>%
  mutate(time = coalesce(days_to_death, days_to_last_follow_up)/365,
         status = ifelse(vital_status == 'Alive', 0, 1)) %>%
  dplyr::filter(!time == 0) %>%
  distinct() %>% # 去除信息完全相同的样本
  dplyr::select(- c("days_to_death", "days_to_last_follow_up")) 
head(clin_data1)

# 先筛选出-01A-的样本并处理样本名与临床数据匹配
head(TCGA_tpm_mRNA)[, 1:5]
TumorSam <- colnames(TCGA_tpm_mRNA)[str_detect(colnames(TCGA_tpm_mRNA), "-01A-")]
TCGA_tpm_mRNA1 <- TCGA_tpm_mRNA %>%
  dplyr::select(gene_name, all_of(TumorSam)) %>%
  column_to_rownames("gene_name") %>%
  t() %>%
  as.data.frame() %>%
  mutate(patient_ID = str_sub(rownames(.), 1, 12)) %>%
  dplyr::select(patient_ID, everything()) 
head(TCGA_tpm_mRNA1)[, 1:5]

# 提取共有样本
interSam <- intersect(clin_data1$patient_ID, TCGA_tpm_mRNA1$patient_ID)

# 提取最终的临床数据
clin_data2 <- clin_data1 %>%
  dplyr::filter(patient_ID %in% interSam)
write_tsv(clin_data2, "TCGA_Clinical.txt")

# 提取最终肿瘤样本的mRNA表达矩阵(TPM)
TCGA_tpm_mRNA2 <- TCGA_tpm_mRNA1 %>%
  dplyr::filter(patient_ID %in% interSam) 
head(TCGA_tpm_mRNA2)[, 1:5]
write_tsv(TCGA_tpm_mRNA2, "Tumor_tpm_mRNA.txt")

# 提取最终的mRNA表达矩阵(count)
TCGA_count1 <- TCGA_count %>%
  dplyr::select(-c("gene_id", "gene_type")) %>%
  aggregate(. ~ gene_name, . , mean) 
head(TCGA_count1)[, 1:5]
TCGA_count2 <- TCGA_count1 %>%
  dplyr::filter(gene_name %in% colnames(TCGA_tpm_mRNA2)) %>%
  dplyr::select(gene_name, all_of(NormalSam), all_of(rownames(TCGA_tpm_mRNA2)))
head(TCGA_count2)[, 1:5]
write_tsv(TCGA_count2, "TCGA_count_mRNA.txt")

######  ICGC数据下载与处理  #########
# rm(list = ls())
PRAD_exp <- read_tsv("exp_seq.PRAD-US.tsv")
head(PRAD_exp)

PRAD_sample <- read_tsv("specimen.PRAD-US.tsv") 
head(PRAD_sample)

# ICGC表达矩阵处理
PRAD_exp1 <- PRAD_exp[,c(1,3,8,9)]
head(PRAD_exp1)

length(unique(PRAD_exp1$icgc_specimen_id))

# 样品信息提取
table(PRAD_sample$specimen_type)

PRAD_sample2 <- PRAD_sample %>%
  dplyr::filter(specimen_type == "Normal - tissue adjacent to primary" |
                  specimen_type == "Primary tumour - solid tissue")

PRAD_sample3 <- PRAD_sample2 %>%
  mutate(sample_type = if_else(specimen_type == "Normal - tissue adjacent to primary",
                               "Normal",
                               "Tumor")) %>%
  dplyr::select(icgc_specimen_id, icgc_donor_id, sample_type)
head(PRAD_sample3)
table(PRAD_sample3$sample_type)

# 临床数据
PRAD_clinical <- read_tsv("donor.PRAD-US.tsv")
head(PRAD_clinical)
# 和样本信息匹配，并将icgc_specimen_id和icgc_donor_id合并为sample_id
PRAD_sample4 <- PRAD_sample3 %>%
  inner_join(PRAD_clinical, "icgc_donor_id") %>%
  unite(sample_id, icgc_specimen_id, icgc_donor_id)

# 将表达矩阵同样处理
PRAD_exp2 <- PRAD_exp1 %>%
  unite(sample_id, icgc_specimen_id, icgc_donor_id)

# 提取共有的样本
intersam <- intersect(PRAD_sample4$sample_id, PRAD_exp2$sample_id)

# 开始整理各个部分的内容
# 临床信息
PRAD_sample5 <- dplyr::filter(PRAD_sample4, sample_id %in% intersam)

NormalSam <- PRAD_sample5[which(PRAD_sample5$sample_type == "Normal"), ]
TumorSam <- PRAD_sample5[which(PRAD_sample5$sample_type == "Tumor"), ]
# 240个肿瘤样本， 197个正常样本
# 需要进一步整理肿瘤样本的临床数据
colnames(TumorSam)
Clinical_tumor <- TumorSam %>%
  dplyr::select(sample_id, 
                gender = donor_sex, 
                status = donor_vital_status,
                age = donor_age_at_diagnosis,
                stage = donor_tumour_stage_at_diagnosis,
                time = donor_interval_of_last_followup)
Clinical_tumor$time <- Clinical_tumor$time/365
write_tsv(Clinical_tumor, "LIRI_Clinical.txt")

# 表达矩阵
library(reshape2)
head(PRAD_exp2)
PRAD_exp3 <- PRAD_exp2 %>%
  dplyr::filter(sample_id %in% intersam) %>% 
  dplyr::filter(! gene_id == "?") %>%
  group_by(sample_id) %>%
  pivot_wider(names_from = gene_id,
              values_from = normalized_read_count)
PRAD_exp3[1:10, 1:10]

# 正常样本放前面，肿瘤样本放后面
LIRI_exp4 <- LIRI_exp3 %>%
  dplyr::select(gene_id, all_of(NormalSam$sample_id), all_of(TumorSam$sample_id))
write_tsv(LIRI_exp4, "LIRI_exp.txt")
