# Supplementary material for: A necroptosis-related prognostic model for predicting prognosis, immune landscape, and drug sensitivity in hepatocellular carcinoma based on single-cell sequencing analysis and weighted co-expression network
Source: Front Genet. 2022 Sep 21;13:984297. doi: 10.3389/fgene.2022.984297 (PMC9533069; doi:10.3389/fgene.2022.984297)
Supplement: Supplementary file 9 [file DataSheet5.ZIP › Supplementary Material S5.xlsx]

## Sheet: Sheet1
ID	Hazard_ratio	Low_CI	High_CI	p_value
ABHD17A	1.56073	0.997704	2.44149	0.0511887
CDC37	1.5173	0.897594	2.56484	0.119564
YWHAZ	1.78795	1.34693	2.37339	5.8001e-05
MYC	1.05255	0.885943	1.25048	0.560229
RAD21	1.61761	1.18401	2.20999	0.00252028
SDCBP	1.12138	0.831199	1.51286	0.45336
PHF20L1	1.83601	1.14031	2.95614	0.0124092
CSNK1G2	1.73702	1.17183	2.57483	0.00596822
DCAF13	2.26133	1.64425	3.11001	5.20915e-07
EFR3A	1.1513	0.862497	1.53682	0.339005
SAFB	2.19009	1.32507	3.61979	0.00222916
SAFB2	1.83739	1.1334	2.97864	0.0135874
TERF1	1.76011	1.08799	2.84745	0.0212465
PABPC1	1.54694	1.1878	2.01467	0.00120876
GSDMD	1.26267	0.907055	1.75772	0.166988
PPP1R16A	1.34662	1.04908	1.72855	0.0194872
NBN	1.69459	1.18308	2.42725	0.00401446
CHRAC1	2.38839	1.63168	3.49605	7.51456e-06
POLR2K	1.69555	1.15553	2.48793	0.00695712
PRKDC	1.68776	1.27784	2.22918	0.000226882
UBR5	1.52729	1.11587	2.09039	0.00817842
EMC2	1.39316	0.948397	2.0465	0.0910408
MRPL13	1.55452	1.10356	2.18977	0.011614
ARFGEF1	1.46627	1.0326	2.08207	0.0324125
FAM32A	1.72238	0.97732	3.03544	0.0600245
GTF2F1	1.58871	1.02385	2.46522	0.0389131
AZIN1	1.3466	1.0136	1.789	0.0400584
TKT	1.54388	1.26001	1.8917	2.79538e-05
DAPK3	1.41702	0.973674	2.06223	0.0686656
AGO2	1.62831	1.17977	2.24738	0.00302147
TGS1	1.55599	1.09195	2.21723	0.0144132
PCMTD1	1.00148	0.687004	1.4599	0.993879
PARP10	1.08559	0.803531	1.46665	0.592661
MAP2K2	1.83095	1.2701	2.63947	0.00119002
UTP23	1.76578	1.17552	2.65243	0.00616372
MAF1	1.61491	1.19113	2.18946	0.00202703
CIRBP	0.696683	0.477328	1.01684	0.0610142
RIPK2	1.61291	1.22725	2.11975	0.000606464
PTK2	1.52042	1.07563	2.14913	0.0176516
TMEM70	1.09176	0.777689	1.53267	0.61198
ENY2	1.58083	1.09167	2.28918	0.0153403
VCPIP1	1.45887	0.961753	2.21294	0.0756471
PUF60	1.55663	1.12191	2.1598	0.00808722
CPNE3	1.18086	0.855784	1.62941	0.311561
RAB11B	1.07519	0.692494	1.66937	0.746722
RB1CC1	1.19483	0.87316	1.63499	0.265986
SMARCA4	1.70928	1.22472	2.38555	0.00162261
C8orf33	1.7128	1.25586	2.336	0.000676588
PIN1	1.46415	0.910262	2.35509	0.115893
HMG20B	1.51714	0.953444	2.41409	0.0786115
PLEC	1.45882	1.07476	1.98011	0.0154146
DDA1	1.66549	1.1065	2.50686	0.0144829
RAB2A	1.36198	0.884109	2.09814	0.161133
GPR108	1.38183	0.887356	2.15185	0.152395
ALKBH7	0.900113	0.634046	1.27783	0.556105
COPS5	1.77989	1.12772	2.80923	0.0132792
BOP1	1.48889	1.19249	1.85895	0.000440889
ZNF706	1.60533	1.12567	2.28937	0.00895853
SLC52A2	1.75205	1.38009	2.22426	4.1075e-06
EIF3H	1.61212	1.16571	2.2295	0.00389135
EIF3E	1.4179	1.05132	1.9123	0.0221435
ATP6V1C1	1.71788	1.23909	2.38168	0.00117033
EIF3G	1.41212	0.934413	2.13406	0.101426
EBAG9	1.06148	0.732535	1.53814	0.752548
POLR2E	2.33187	1.40355	3.87419	0.00108012
UBE2V2	1.86613	1.19697	2.9094	0.00589654
DERL1	1.26604	0.815205	1.96619	0.293592
UQCRB	1.17525	0.856563	1.61252	0.317017
PRDX2	1.11748	0.744899	1.67641	0.591432
TCEA1	1.38168	0.977416	1.95314	0.0671573
MTDH	1.4555	1.02917	2.05844	0.0337931
GGH	1.02105	0.865598	1.20442	0.804747
GPX4	1.69396	1.12709	2.54592	0.0112283
RPL8	1.3357	1.06851	1.6697	0.0110245
