# Supplementary material for: A necroptosis-related prognostic model for predicting prognosis, immune landscape, and drug sensitivity in hepatocellular carcinoma based on single-cell sequencing analysis and weighted co-expression network
Source: Front Genet. 2022 Sep 21;13:984297. doi: 10.3389/fgene.2022.984297 (PMC9533069; doi:10.3389/fgene.2022.984297)
Supplement: Supplementary file 10 [file DataSheet7.ZIP › TCGA_HCC_clinical_NCPS.csv]

ID	NCPS	gender	race	age	M_stage	N_stage	Stage	T_stage	time	status
TCGA-G3-A25X	3.818397774	1	2	73.93972603	0	0	0	4	4.873972603	0
TCGA-DD-AADS	2.919943451	1	2	63.63561644	0	0	0	4	1.298630137	0
TCGA-G3-AAV3	3.810698897	2	1	58.76438356	0	0	0	4	1.128767123	0
TCGA-T1-A6J8	3.510757609	1	1	68.09041096	0	1	0	4	0.063013699	0
TCGA-2Y-A9GU	3.127393577	2	1	55.30684932	2	1	0	4	5.312328767	0
TCGA-2Y-A9HB	3.423612387	1	2	66.7369863	2	1	0	4	0.712328767	0
TCGA-DD-A73E	3.600440708	1	1	66.78630137	0	0	0	4	0.120547945	0
TCGA-UB-A7MB	4.135009413	1	1	24.52328767	2	1	0	4	1.646575342	0
TCGA-DD-A73A	3.473833588	1	1	71.60547945	0	0	0	4	1.994520548	0
TCGA-DD-AAEG	3.561956584	2	2	59.87123288	0	0	0	4	1.969863014	0
TCGA-ED-A8O6	4.380106195	2	2	50.88219178	0	0	3	3	0.153424658	1
TCGA-G3-AAV7	4.363880465	1	2	38.98356164	0	0	0	4	0.989041096	0
TCGA-CC-A7IJ	4.107304278	1	2	56.85205479	0	0	0	4	1.046575342	0
TCGA-2Y-A9H9	3.659561609	1	1	70.32876712	2	0	0	4	1.909589041	0
TCGA-CC-5261	4.112445802	1	2	44.85753425	0	0	0	4	0.265753425	1
TCGA-RC-A7SH	3.842616238	1	2	42.63013699	0	0	0	4	1.282191781	0
TCGA-DD-A1EI	3.998662402	1	2	46.84109589	0	0	0	4	0.501369863	0
TCGA-G3-A3CJ	3.384095722	1	2	52.89041096	0	0	0	4	1.62739726	0
TCGA-GJ-A9DB	3.953107806	1	1	68.54794521	2	0	0	4	0.183561644	1
TCGA-ED-A7PY	3.367719542	2	2	20.70136986	0	1	0	4	1.068493151	0
TCGA-K7-A5RG	3.729089154	1	2	66.35068493	2	1	0	4	1.421917808	0
TCGA-G3-A7M5	3.387892683	1	2	76.6109589	2	1	0	4	1.224657534	0
TCGA-DD-AADN	4.169370095	1	2	59.26575342	2	1	0	4	2.460273973	0
TCGA-CC-A8HS	3.943603389	1	2	18.12876712	0	1	0	3	0.821917808	1
TCGA-WQ-AB4B	3.477232277	1	1	62.38082192	0	1	0	4	1.082191781	0
TCGA-FV-A23B	3.804691422	2	1	70.65205479	0	0	0	4	5.073972603	1
TCGA-FV-A3R3	3.637103932	2	1	38.9890411	2	1	0	4	1.002739726	1
TCGA-G3-AAV0	3.49433704	1	2	58.21643836	0	0	0	4	1.304109589	0
TCGA-5C-A9VG	4.256735532	1	1	58.28219178	0	0	0	4	0.898630137	0
TCGA-DD-AAVV	3.713094002	1	2	56.85205479	0	0	0	4	6.726027397	0
TCGA-DD-AADB	4.02951943	1	2	51.30958904	0	0	0	4	3.402739726	0
TCGA-DD-AAVQ	3.616304631	1	2	38.11232877	0	0	0	4	7.473972603	0
TCGA-CC-5258	4.255626212	1	2	48.18082192	0	0	0	4	0.353424658	1
TCGA-EP-A3JL	3.893486004	1	1	76.4	2	1	0	4	0.830136986	0
TCGA-DD-A73C	3.791017155	2	1	65.15616438	0	0	3	3	1.920547945	0
TCGA-G3-AAV1	3.728598797	1	2	51.98082192	0	0	0	4	0.983561644	1
TCGA-DD-AAEE	3.933585486	1	2	55.87945205	0	0	0	4	2.219178082	0
TCGA-G3-A25T	3.927142996	2	1	45.09863014	0	0	3	3	4.254794521	0
TCGA-LG-A9QC	3.68189111	1	1	48.88219178	0	1	0	4	1.164383562	0
TCGA-ED-A82E	3.853508069	2	2	60.91506849	0	0	3	3	1.117808219	0
TCGA-DD-AACF	3.596741826	1	2	68.96438356	0	0	0	4	1	1
TCGA-QA-A7B7	3.633872113	1	2	48.31780822	2	1	0	4	0.257534247	0
TCGA-DD-AAC9	3.154998187	1	2	51.8109589	0	0	0	4	0.950684932	0
TCGA-DD-AAE6	3.453291015	2	2	59.62739726	0	0	0	4	0.38630137	0
TCGA-DD-A3A2	3.121725028	2	1	76.52054795	0	0	0	4	5.838356164	1
TCGA-DD-A39Y	4.640316138	1	2	67.86027397	0	1	0	4	0.468493151	1
TCGA-BC-A112	3.952545458	1	1	80.85205479	2	1	0	3	0.419178082	1
TCGA-ZP-A9CZ	3.624817091	1	2	72.3369863	2	1	0	4	1.934246575	0
TCGA-CC-A3MB	4.114372095	1	2	36.31506849	0	0	3	3	0.863013699	1
TCGA-DD-AAE1	3.683067928	1	2	52.25479452	0	0	0	4	1.512328767	0
TCGA-EP-A3RK	4.127186592	1	1	73.93150685	2	1	3	3	0.994520548	0
TCGA-G3-A3CG	3.543647445	1	1	80.63561644	0	0	0	4	1.843835616	0
TCGA-DD-AA3A	4.241169106	2	1	81.40273973	2	0	0	4	1.123287671	1
TCGA-DD-AACK	3.793196112	1	2	70.6739726	0	0	0	4	0.024657534	0
TCGA-XR-A8TE	3.542774997	1	1	16.06027397	2	0	3	3	2.534246575	0
TCGA-G3-A25V	3.660149573	1	1	68.88767123	0	0	0	4	2.356164384	0
TCGA-DD-A4NA	3.875765138	2	1	67.40547945	0	1	0	4	2.761643836	0
TCGA-DD-AAD3	3.693044932	1	2	43.03013699	0	0	0	4	3.547945205	0
TCGA-DD-A118	3.355797059	2	1	77.82465753	0	0	0	4	9.416438356	0
TCGA-ED-A459	3.812371788	1	2	47.67671233	0	0	0	4	2.493150685	0
TCGA-RC-A7SB	3.597415664	1	2	53.96712329	0	0	0	4	1.610958904	0
TCGA-WQ-A9G7	3.857638482	2	1	NA	0	1	0	3	0.082191781	0
TCGA-DD-AAEA	3.550837476	1	2	65.82739726	0	0	0	4	1.575342466	0
TCGA-G3-A7M7	4.112705444	1	1	65.75890411	2	1	0	4	0.989041096	0
TCGA-BC-A10T	3.533891182	1	1	76.55890411	2	1	0	4	2.293150685	1
TCGA-DD-AADP	3.926339467	1	2	45.91780822	0	0	0	4	1.254794521	0
TCGA-DD-AACT	3.600574504	2	2	69.29315068	0	0	0	4	4.279452055	0
TCGA-UB-A7MA	3.992908305	2	1	62.58356164	0	0	0	2	2.323287671	0
TCGA-DD-A73D	3.411545862	2	1	68.33150685	2	1	0	4	1.898630137	0
TCGA-DD-A4NB	3.602867711	1	1	25.82465753	0	0	0	4	2.709589041	0
TCGA-2Y-A9GT	3.352140845	1	1	51.41917808	2	1	0	4	4.449315068	1
TCGA-DD-AADL	3.781241808	1	2	58.9369863	0	0	0	4	1.742465753	0
TCGA-DD-A1EG	4.19439881	1	1	77.00821918	0	0	0	4	3.75890411	1
TCGA-DD-A4ND	3.874441767	2	1	56.9369863	0	0	0	4	7.523287671	0
TCGA-2Y-A9H6	3.568544495	2	1	68.44383562	2	1	0	4	0.978082192	0
TCGA-DD-AAW1	3.536845384	1	2	55.58356164	0	0	3	3	5.449315068	0
TCGA-DD-A1EA	3.726663186	1	2	68.28767123	0	0	0	4	6.616438356	0
TCGA-ED-A66Y	3.91627588	2	2	51.49863014	0	0	3	3	0.810958904	1
TCGA-DD-AACH	4.029957028	1	2	69.98356164	0	0	0	4	0.534246575	1
TCGA-XR-A8TC	3.786643662	2	1	43.33424658	2	1	0	4	3.668493151	0
TCGA-DD-A3A4	3.471875487	1	1	37.64109589	0	0	3	3	1.676712329	1
TCGA-DD-A11A	3.829915951	1	2	67.52328767	0	0	0	4	0.216438356	1
TCGA-DD-AADF	3.534325149	2	2	64.69589041	0	0	0	4	0.315068493	1
TCGA-ZP-A9D0	3.540671814	2	2	67.19178082	2	1	0	4	2.989041096	0
TCGA-UB-AA0V	3.196588928	2	1	69.42465753	2	1	0	4	0.860273973	0
TCGA-MR-A520	3.294316887	1	1	58.62465753	2	1	0	4	0.62739726	0
TCGA-RC-A6M5	3.434267421	2	1	20.91506849	0	1	0	4	0.04109589	0
TCGA-EP-A2KA	3.835759641	2	1	52.64109589	2	1	3	3	1.717808219	1
TCGA-DD-AAE7	3.235686183	1	2	72.7890411	0	0	0	4	1.764383562	0
TCGA-DD-AAE4	3.083175177	2	2	49.33972603	0	0	0	4	1.665753425	0
TCGA-DD-A4NF	3.515736735	1	1	72.1369863	0	0	0	4	2.580821918	0
TCGA-DD-AACP	3.856637851	1	2	65.00821918	0	0	0	4	1.136986301	0
TCGA-DD-AAE0	4.040750604	2	2	45.84109589	0	0	3	3	1.520547945	0
TCGA-BC-A8YO	3.801636281	2	1	66.27123288	0	0	0	4	1.539726027	0
TCGA-DD-A3A9	3.607287485	2	1	64.45479452	1	0	0	4	2.550684932	1
TCGA-CC-A7II	4.502165464	1	2	55.0109589	0	0	3	3	1.093150685	0
TCGA-DD-AAD1	4.131821388	2	2	51.49041096	0	0	0	4	1.545205479	0
TCGA-XR-A8TF	3.540006782	1	1	74.36986301	2	1	0	4	1.898630137	1
TCGA-G3-A6UC	3.506611991	1	1	65.18630137	0	0	3	3	1.838356164	0
TCGA-DD-A1ED	3.120118054	1	1	68.6	0	0	0	4	6.304109589	0
TCGA-CC-5262	3.858968506	1	2	67.90958904	0	0	0	4	0.282191781	1
TCGA-ZS-A9CF	3.593687978	1	1	64.4109589	2	1	0	4	6.608219178	0
TCGA-FV-A3I1	3.793614234	2	1	NA	2	0	0	4	0.676712329	1
TCGA-DD-AAW0	3.824779544	1	2	54.74246575	0	0	0	4	5.520547945	0
TCGA-DD-AAD8	3.346748418	2	2	73.37260274	0	0	0	4	3.339726027	0
TCGA-ZP-A9D4	3.340758254	2	1	64.8109589	2	1	0	4	1.082191781	0
TCGA-RC-A7SK	3.604796003	1	2	59.76438356	0	0	0	4	1.293150685	0
TCGA-DD-AAC8	3.724832254	1	2	72.11506849	0	0	0	4	0.043835616	1
TCGA-GJ-A3OU	3.957668836	1	1	59.37260274	2	1	0	4	2.408219178	0
TCGA-KR-A7K8	3.764671016	1	2	57.29863014	0	0	0	4	2.482191781	0
TCGA-CC-A1HT	4.520261987	1	2	50.83013699	0	0	3	3	0.276712329	1
TCGA-BC-A69H	4.310973053	1	1	64.05479452	0	1	0	4	1.216438356	0
TCGA-DD-AAVR	3.247406846	1	2	44.26575342	0	0	0	4	6.884931507	0
TCGA-DD-AAE3	3.408652703	1	2	50.05753425	0	0	0	4	1.550684932	0
TCGA-DD-A4NN	4.040632952	2	1	56.29589041	0	0	0	4	2.463013699	1
TCGA-DD-AACC	3.241386	1	2	61.64109589	0	0	0	4	4.616438356	1
TCGA-DD-AADI	3.817750037	2	2	43.63835616	0	0	0	4	2.97260274	0
TCGA-DD-AAEB	2.804943632	1	2	60.60547945	0	0	0	4	1.309589041	0
TCGA-2Y-A9H1	3.846843249	1	1	58.14246575	2	1	0	4	3.367123288	1
TCGA-DD-AACB	4.202205193	2	2	74.25479452	0	0	0	4	6.367123288	0
TCGA-WX-AA46	3.186044201	1	1	62.02465753	2	1	0	4	2.071232877	0
TCGA-DD-A1EJ	4.037486322	2	1	71.25753425	0	1	0	4	2.753424658	1
TCGA-EP-A2KB	3.72715877	2	1	46.12328767	2	1	0	4	1.632876712	1
TCGA-ED-A66X	4.116437924	1	2	35.47123288	0	0	3	3	1.112328767	0
TCGA-DD-AACW	3.729287036	1	2	43.48493151	0	0	0	4	3.901369863	0
TCGA-NI-A4U2	3.134962241	1	1	71.2630137	2	1	3	3	4.906849315	1
TCGA-ED-A97K	3.715915267	1	2	54.99452055	0	0	3	3	0.016438356	0
TCGA-G3-A3CK	3.501994583	1	2	61.53972603	0	0	0	4	1.602739726	0
TCGA-DD-AADW	4.099426965	1	2	48.71506849	0	0	0	4	1.608219178	0
TCGA-DD-AAVP	3.516471873	1	2	48.85753425	0	0	0	4	7.539726027	0
TCGA-DD-A39W	3.559660734	2	1	29.31232877	0	0	0	3	2.265753425	1
TCGA-DD-A4NR	4.017703268	2	1	85.9890411	0	0	0	4	0.024657534	1
TCGA-DD-AACU	3.904927761	1	2	59.19452055	0	0	0	4	4.293150685	0
TCGA-KR-A7K7	4.21663843	2	1	61.88219178	0	0	0	4	2.605479452	0
TCGA-DD-AACQ	3.2821905	1	2	50.49041096	0	0	0	4	1.183561644	1
TCGA-DD-A11B	3.444775282	1	1	73.58082192	0	0	0	4	0.038356164	1
TCGA-DD-A4NS	3.800512401	2	1	62.02191781	0	0	0	4	6.728767123	1
TCGA-DD-A1EH	3.86388224	1	1	23.28493151	0	0	0	3	4.095890411	0
TCGA-DD-AAW3	3.918571955	1	2	69.1890411	0	0	0	4	4.473972603	0
TCGA-DD-AADA	2.960233047	2	2	66.54246575	0	0	0	4	3.378082192	0
TCGA-UB-A7MF	3.594427479	1	1	57.02739726	2	1	3	3	0.58630137	1
TCGA-DD-A119	3.783590292	1	2	40.03561644	1	0	4	3	0.610958904	1
TCGA-2Y-A9H8	3.557848032	2	1	85.81369863	2	1	0	4	1.734246575	1
TCGA-K7-A6G5	3.866607364	1	1	66.39178082	2	0	0	4	1.402739726	0
TCGA-WJ-A86L	3.479863827	2	1	68.54246575	2	1	0	4	0.945205479	0
TCGA-ZS-A9CG	3.849229452	1	1	55.06849315	2	1	0	4	0.934246575	0
TCGA-O8-A75V	4.089369486	1	2	54.38356164	2	1	0	4	1.473972603	0
TCGA-ED-A7PZ	3.896624387	1	2	61.92054795	0	1	0	4	0.016438356	0
TCGA-DD-A1EL	4.237821213	1	2	23.48767123	0	0	0	4	1.136986301	1
TCGA-G3-A5SL	3.954941404	1	1	70.33150685	0	1	0	4	1.701369863	0
TCGA-DD-A1EE	4.067096365	1	1	73.58356164	0	0	3	3	0.956164384	1
TCGA-CC-5263	4.347244946	1	2	35.24109589	0	0	3	3	0.353424658	1
TCGA-G3-A3CI	3.095839131	1	1	71.84657534	0	0	0	4	0.493150685	0
TCGA-ED-A5KG	3.909067471	2	2	60.98082192	0	0	0	4	2.339726027	0
TCGA-DD-AAVS	4.024302393	1	2	56.4	0	0	0	4	4.994520548	0
TCGA-DD-A4NO	3.874286852	1	1	66	0	0	0	4	6.150684932	0
TCGA-CC-A3MA	4.052289857	1	2	61.30136986	0	0	3	3	0.830136986	1
TCGA-NI-A8LF	3.003330086	1	1	74.41643836	2	1	0	4	2.189041096	0
TCGA-5C-A9VH	3.966294589	1	1	70.15890411	0	0	0	4	0.882191781	0
TCGA-DD-A4NE	3.540317131	2	1	75.47671233	0	0	3	3	1.808219178	1
TCGA-FV-A4ZQ	4.231206462	1	1	52.30136986	0	1	0	4	0.032876712	0
TCGA-K7-A5RF	3.301512422	1	1	64.53972603	2	1	0	4	1.728767123	0
TCGA-DD-A1EB	3.510714939	2	2	72.52328767	0	0	0	4	5.526027397	0
TCGA-DD-AAVU	4.216618504	1	2	46.27123288	0	0	0	4	6.032876712	0
TCGA-DD-AADU	3.277976055	1	2	60.10958904	0	0	0	4	1.517808219	0
TCGA-2Y-A9H0	3.74621144	1	1	49.61369863	0	0	3	3	10.06849315	0
TCGA-GJ-A6C0	3.937024848	2	1	75.68767123	2	1	0	4	0.084931507	1
TCGA-ED-A4XI	3.25441803	1	2	58.89589041	0	0	0	4	2.243835616	0
TCGA-G3-A7M8	3.124051909	1	2	31.58082192	2	1	0	4	1.178082192	0
TCGA-CC-A3M9	4.48763745	1	2	45.09589041	0	0	3	3	0.821917808	1
TCGA-FV-A2QR	3.78855859	1	1	NA	0	0	0	4	1.591780822	1
TCGA-MR-A8JO	3.526989715	1	1	34.70958904	2	0	0	4	0.904109589	0
TCGA-DD-A3A6	3.355430002	2	1	72.10684932	0	0	0	4	8.926027397	1
TCGA-G3-AAV4	3.62940094	2	1	83.46849315	0	0	0	4	0.073972603	1
TCGA-DD-A11D	3.490313925	2	1	57.54246575	0	0	0	4	4.273972603	1
TCGA-BD-A3EP	3.871873856	2	2	76.04383562	0	0	0	4	1.120547945	0
TCGA-EP-A12J	3.901197178	1	2	63.00547945	2	1	0	4	1.561643836	0
TCGA-4R-AA8I	3.543510226	1	1	66.51780822	2	1	0	4	0.717808219	1
TCGA-CC-A7IF	3.411245477	1	2	59.84931507	0	0	3	3	1.778082192	1
TCGA-KR-A7K0	3.501081914	1	1	65.68219178	0	0	0	4	0.178082192	1
TCGA-CC-A5UE	3.981778077	1	2	48.78082192	0	0	3	4	0.745205479	1
TCGA-HP-A5MZ	3.786444194	1	2	62.19726027	0	1	0	4	0.249315068	1
TCGA-CC-A8HU	4.160177032	2	2	39.36164384	0	0	3	3	0.942465753	1
TCGA-DD-AADO	3.6461737	1	2	55.17534247	0	0	0	4	1.24109589	0
TCGA-DD-AAD5	3.800108107	1	2	54.10410959	0	0	0	4	3.684931507	0
TCGA-LG-A6GG	3.624393302	2	1	79.09863014	0	1	0	4	1.060273973	0
TCGA-G3-A5SI	3.616251159	1	2	44.18082192	0	0	0	4	2.104109589	1
TCGA-RG-A7D4	3.905708129	1	2	69.32054795	0	0	0	4	3.008219178	0
TCGA-KR-A7K2	3.681472059	1	1	64.92876712	0	0	0	4	2.271232877	0
TCGA-DD-AADM	3.730929229	1	2	58.49041096	0	0	0	4	0.032876712	1
TCGA-XR-A8TG	3.67784768	1	1	59.02465753	0	1	0	4	2.460273973	0
TCGA-DD-AACD	3.476964739	1	2	48.84383562	0	0	0	4	1.043835616	1
TCGA-3K-AAZ8	3.846850987	1	2	65.87945205	2	1	3	3	1.084931507	0
TCGA-DD-AAD0	3.806175094	2	2	73.37260274	0	0	0	4	0.375342466	0
TCGA-DD-AADJ	3.262243133	2	2	70.85753425	0	0	0	4	2.920547945	0
TCGA-ES-A2HS	3.718239546	1	1	80.18630137	2	1	0	4	1.884931507	1
TCGA-HP-A5N0	3.555393896	2	2	88	0	1	0	4	2.060273973	1
TCGA-ED-A7XP	3.922608047	2	2	53.43561644	0	0	0	4	1.095890411	0
TCGA-G3-A7M9	4.500893528	1	1	70.10410959	2	1	3	3	0.153424658	1
TCGA-G3-A3CH	3.402958039	1	2	53.35068493	0	0	3	3	2.136986301	0
TCGA-G3-A25S	3.789535306	1	1	64.57808219	0	0	0	4	1.139726027	1
TCGA-2Y-A9GW	3.974890058	1	1	64.62191781	2	0	0	4	3.482191781	1
TCGA-BC-A217	3.64237625	2	1	75.09863014	0	1	0	4	3.82739726	1
TCGA-DD-AACX	3.728336101	1	2	66.65479452	0	0	0	4	0.465753425	0
TCGA-CC-A5UD	3.774901296	1	2	45.75890411	0	0	3	3	0.832876712	1
TCGA-EP-A26S	3.470237064	1	1	70.34794521	2	0	0	4	1.665753425	0
TCGA-MI-A75E	3.645269284	1	1	61.5260274	0	0	0	4	1.389041096	0
TCGA-DD-AACO	2.844351472	1	2	40.5369863	0	0	0	4	5.139726027	0
TCGA-G3-A5SK	2.995865298	1	1	58.4109589	0	1	0	4	2.038356164	0
TCGA-BC-A110	3.140190618	2	2	51.92054795	2	1	0	4	5.797260274	1
TCGA-G3-A5SM	3.360327887	1	1	58.18082192	0	1	0	4	1.424657534	0
TCGA-ED-A8O5	3.595728722	2	2	59.30958904	0	0	3	3	1.112328767	0
TCGA-FV-A3R2	4.195406461	1	1	75.42465753	2	1	0	4	0.531506849	1
TCGA-DD-A116	3.656618861	1	2	68.31232877	0	0	3	3	4.443835616	1
TCGA-DD-A39X	3.718172467	2	1	78.15890411	0	1	0	4	4.64109589	1
TCGA-2Y-A9H2	3.916547655	2	1	64.80273973	2	0	0	4	4.742465753	0
TCGA-CC-A9FS	4.220220335	1	2	55.22465753	0	0	0	4	0.578082192	0
TCGA-XR-A8TD	3.668039028	2	1	49.0630137	0	0	3	3	2.821917808	0
TCGA-ZP-A9D2	4.226951655	1	1	51.27945205	2	1	0	4	2.095890411	1
TCGA-DD-A4NK	3.560502724	2	1	80.12054795	0	0	3	3	3.315068493	1
TCGA-FV-A4ZP	4.207392073	1	1	78.82465753	0	1	3	3	6.810958904	1
TCGA-DD-AAE2	3.62768967	1	2	51.21917808	0	0	0	4	1.747945205	0
TCGA-DD-A39Z	3.821543203	2	2	43.64383562	0	1	0	4	1.646575342	1
TCGA-5R-AA1D	3.359392469	2	1	17.93150685	0	0	3	3	1.230136986	0
TCGA-2Y-A9H7	3.613506494	2	1	81.51232877	2	0	0	4	3.2	0
TCGA-CC-5264	4.150368254	1	2	71.17534247	0	0	3	3	0.279452055	1
TCGA-UB-A7ME	3.890012772	1	2	51.63287671	2	1	0	4	1.331506849	0
TCGA-UB-A7MD	4.121445458	1	2	67.71780822	2	0	0	4	0.142465753	1
TCGA-RC-A6M6	4.310151954	1	1	75.75068493	0	1	0	4	0.024657534	0
TCGA-DD-A3A8	3.595122102	1	1	75.40821918	0	0	0	4	0.030136986	1
TCGA-ED-A7PX	4.007449876	2	2	48.32328767	0	1	0	4	0.016438356	0
TCGA-DD-AACZ	4.100478375	2	2	63.64383562	0	0	0	4	0.468493151	1
TCGA-DD-A39V	4.167197691	1	1	77.40821918	0	1	0	4	1.761643836	1
TCGA-ZS-A9CE	3.489084408	2	1	79.59178082	2	1	0	4	3.4	0
TCGA-5R-AA1C	3.828934878	1	1	57.73424658	0	0	0	4	1.424657534	0
TCGA-G3-A25Z	3.612178791	1	2	58.92876712	0	0	0	4	1.794520548	0
TCGA-5R-AAAM	3.710726202	2	1	65.80821918	0	0	0	4	0.126027397	1
TCGA-ES-A2HT	3.449235216	1	2	54.85753425	2	1	0	4	1.2	1
TCGA-DD-A3A7	3.944241689	1	2	67.39452055	0	0	3	3	1.147945205	1
TCGA-BD-A2L6	3.505132587	1	1	69.83287671	2	1	0	4	3.734246575	0
TCGA-DD-AAE9	3.746976176	1	2	69.72876712	0	0	0	4	1.978082192	0
TCGA-CC-A7IH	3.606117908	1	2	58.57808219	0	0	3	3	1	0
TCGA-DD-AACL	3.709039417	2	2	66.7260274	0	0	0	4	0.293150685	1
TCGA-CC-5259	3.055352936	2	2	60.1260274	0	0	0	4	0.684931507	0
TCGA-G3-A7M6	4.001345926	2	1	60.83561644	2	1	0	4	1.731506849	0
TCGA-DD-AAD6	3.33122431	1	2	66.26027397	0	0	3	3	1.84109589	0
TCGA-FV-A2QQ	4.030604127	1	1	80.42191781	2	0	0	4	1.997260274	0
TCGA-2Y-A9GX	3.741103884	1	1	68.39178082	2	1	0	4	6.690410959	0
TCGA-BD-A3ER	3.482091407	1	1	62.0739726	2	1	0	4	3.054794521	0
TCGA-DD-AADC	4.02476044	1	2	53.49863014	0	0	0	4	1.164383562	1
TCGA-BC-A10Z	3.86003908	2	1	62.77534247	2	0	0	4	0.093150685	1
TCGA-5C-AAPD	3.835173661	1	2	61.78630137	0	0	0	4	0.054794521	0
TCGA-DD-AAED	3.476634728	1	2	51.29315068	0	0	0	4	2.090410959	0
TCGA-DD-AACI	3.561386126	1	2	69.13972603	0	0	0	4	4.432876712	0
TCGA-G3-A25Y	3.9404348	2	2	52.20547945	0	0	0	4	1.238356164	1
TCGA-ZP-A9CY	3.392523383	2	1	66.36438356	2	1	0	4	2.142465753	0
TCGA-PD-A5DF	3.77902545	2	1	58.66849315	0	0	3	4	1.750684932	1
TCGA-DD-A114	4.461045137	1	2	42.21917808	0	1	0	4	3.147945205	1
TCGA-DD-AAVY	4.029366224	1	2	56.7369863	0	0	3	3	5.397260274	0
TCGA-BC-A10S	3.757637515	1	1	81.75890411	2	1	0	3	3.898630137	1
TCGA-CC-A123	3.621166672	2	2	24.95068493	0	0	3	3	0.6	0
TCGA-MI-A75H	3.860258476	1	1	77.72876712	2	1	0	4	2.046575342	0
TCGA-DD-AADG	3.535606239	1	2	70.92328767	0	0	3	3	3.136986301	0
TCGA-BC-A10U	3.969221992	1	1	69.32876712	2	1	0	4	2.293150685	1
TCGA-CC-A7IG	4.141797138	1	2	47.81643836	0	0	0	4	0.819178082	1
TCGA-DD-A3A3	3.91532011	1	2	45.77534247	0	0	0	4	1.465753425	1
TCGA-2Y-A9GZ	3.471766864	2	1	82.41643836	2	1	0	4	2.323287671	1
TCGA-K7-AAU7	4.274259251	1	1	61.57808219	2	1	0	2	0.983561644	0
TCGA-BW-A5NO	3.415932144	1	2	50.71232877	2	1	3	3	0.054794521	0
TCGA-DD-AAVX	3.669320018	1	2	38.4	0	0	0	4	4.706849315	0
TCGA-DD-A4NJ	3.898080537	2	1	54.69589041	0	0	0	4	2.542465753	0
TCGA-DD-AACS	3.991478798	1	2	39.65205479	0	0	0	4	4.942465753	0
TCGA-UB-AA0U	3.788865186	1	1	60.23287671	2	1	0	4	0.895890411	0
TCGA-CC-A9FW	4.165657896	1	2	68.19452055	0	0	3	3	0.679452055	0
TCGA-CC-A8HT	4.166951166	1	2	74.88767123	0	0	3	3	0.383561644	1
TCGA-G3-AAUZ	3.72325484	1	2	48.65753425	0	0	0	4	1.315068493	0
TCGA-G3-A25U	3.659663849	2	2	63.58082192	0	0	0	4	4.482191781	0
TCGA-DD-AAEK	3.858181775	1	2	51.3890411	0	0	0	4	2.923287671	0
TCGA-DD-AAEH	3.517754947	1	2	73.68219178	0	0	0	4	2.147945205	0
TCGA-DD-A73F	3.569282611	2	1	77.35342466	0	0	0	4	2.97260274	0
TCGA-2Y-A9HA	4.052870207	1	1	70.9369863	2	1	0	4	0.098630137	1
TCGA-UB-A7MC	3.846034537	1	1	59.54246575	2	0	3	3	1.369863014	0
TCGA-DD-AACG	3.601955031	1	2	52.53150685	0	0	0	4	1.284931507	1
TCGA-2Y-A9GY	3.946330601	2	1	64.20547945	2	1	0	4	2.073972603	1
TCGA-DD-A1EF	4.37302442	2	1	57.98630137	0	0	0	4	1.079452055	1
TCGA-DD-AADQ	3.598234842	1	2	59.60547945	0	0	0	4	1.194520548	0
TCGA-DD-AACA	3.9390474	1	2	65.67945205	0	0	0	4	6.304109589	0
TCGA-DD-A1EK	3.563302696	2	1	64.2109589	1	0	0	4	1.528767123	1
TCGA-DD-AAD2	3.850684299	1	2	66.35890411	0	0	0	4	1.802739726	0
TCGA-DD-A11C	3.793593951	1	1	69.59726027	0	0	0	4	1.81369863	0
TCGA-DD-AAEI	4.138985472	1	2	72.50684932	0	0	0	4	4.194520548	0
TCGA-G3-AAV5	4.101183693	1	1	67.54794521	0	0	0	4	0.969863014	0
TCGA-DD-AADK	3.70308069	2	2	68.61917808	0	0	0	4	2.873972603	0
TCGA-2Y-A9H5	3.578578616	2	1	59.77534247	2	0	0	4	1.520547945	1
TCGA-FV-A3I0	4.09897699	2	1	76.9890411	0	1	0	4	2.323287671	0
TCGA-CC-A7IL	3.652638099	1	2	61.14794521	0	0	3	3	0.761643836	1
TCGA-DD-A115	3.52953029	1	1	53.96438356	0	0	3	3	6.964383562	1
TCGA-2Y-A9GS	3.975707253	1	1	58.40547945	2	1	0	4	1.983561644	1
TCGA-ZP-A9CV	3.762507115	1	1	59.26849315	2	1	0	4	2.980821918	1
TCGA-BC-A69I	3.381451118	1	1	69.50684932	0	0	0	4	1.060273973	0
TCGA-ZP-A9D1	3.640148754	2	1	56.39452055	2	1	0	4	0.057534247	0
TCGA-MI-A75C	3.525948015	1	1	64.22191781	0	0	0	4	0.797260274	0
TCGA-DD-AADV	3.751541357	1	2	50.1369863	0	0	0	4	1.57260274	0
TCGA-BC-A10Y	3.715063559	1	1	76.84657534	2	1	0	4	1.947945205	1
TCGA-DD-AACV	3.839009374	1	2	53.8630137	0	0	0	4	4.194520548	0
TCGA-DD-AADR	3.65029853	1	2	58.12876712	0	0	0	4	5.556164384	0
TCGA-EP-A2KC	4.056047674	1	2	62.12876712	2	1	0	4	0.052054795	1
TCGA-DD-AACJ	3.926769037	1	2	75.41917808	0	0	0	4	5.75890411	0
TCGA-BC-A10R	3.505654712	2	1	66.50410959	2	1	0	3	0.843835616	1
TCGA-LG-A9QD	3.36326816	1	1	68.40821918	0	0	3	3	1.002739726	0
TCGA-WX-AA44	4.02448461	2	1	64.80547945	2	1	0	4	1.684931507	0
TCGA-DD-A113	3.642330337	2	1	55.30958904	0	0	0	4	6.643835616	0
TCGA-FV-A496	3.24180608	2	1	84.79452055	0	1	0	4	0.02739726	0
TCGA-DD-A1EC	3.95825632	2	1	20.17260274	0	0	0	4	1.649315068	0
TCGA-BC-A10Q	3.843468173	2	1	72.32876712	2	1	0	4	3.109589041	1
TCGA-DD-AAVW	3.764044153	1	2	35.57808219	0	0	0	4	6.347945205	0
TCGA-2Y-A9H3	3.014328383	1	1	45.04931507	2	1	0	4	4.153424658	0
TCGA-DD-A4NH	3.76212025	2	1	65.38356164	0	0	3	3	2.512328767	0
TCGA-CC-A7IE	3.968769267	1	2	57.49315068	0	0	3	3	0.594520548	1
TCGA-DD-A4NQ	3.734434829	1	1	60.57808219	0	0	0	4	1.021917808	1
TCGA-DD-A4NG	3.290845534	1	1	77.35342466	0	1	3	3	2.197260274	1
TCGA-DD-AAW2	3.88455399	1	2	69.64383562	0	0	0	4	5.082191781	0
TCGA-DD-A73B	3.675121153	2	1	72.30136986	0	0	0	4	0.775342466	1
TCGA-DD-A4NI	3.175180745	1	1	67.16712329	0	1	0	4	2.235616438	0
TCGA-MI-A75G	3.598604336	1	1	63.79178082	0	0	0	4	1.912328767	0
TCGA-BC-A10X	3.359706801	2	1	52.43835616	2	0	3	3	2.109589041	1
TCGA-CC-A3MC	3.790965683	1	2	54.97808219	0	0	3	3	0.994520548	0
TCGA-2Y-A9GV	3.452924197	2	1	54.82465753	2	1	0	4	6.936986301	1
TCGA-DD-A73G	3.821832851	2	1	73.83287671	0	0	0	4	9.528767123	0
TCGA-CC-5260	4.378075053	2	2	61.21917808	0	0	0	4	0.238356164	1
TCGA-CC-A7IK	4.106859185	1	2	59.04657534	0	0	3	3	0.717808219	1
TCGA-DD-A4NL	3.074565555	1	1	46.23013699	0	0	0	4	4.687671233	0
TCGA-DD-A3A1	3.719051369	1	2	65.87945205	0	0	3	3	0.638356164	1
TCGA-G3-AAV2	3.759617331	1	1	50.30958904	0	0	0	4	1.019178082	0
TCGA-BC-A216	3.476208274	2	1	62.9260274	0	1	3	3	3.701369863	0
TCGA-DD-A4NV	3.709493636	1	1	61.4739726	0	0	3	3	6.569863014	0
TCGA-ED-A627	3.574744767	1	1	74.80273973	0	1	0	4	1.15890411	0
TCGA-RC-A7S9	3.608787927	2	2	47.67945205	0	0	0	4	1.753424658	0
TCGA-DD-AADD	4.163084004	1	2	51.37534247	0	0	0	4	3.37260274	0
TCGA-BC-A10W	4.137775236	1	2	50.85479452	2	1	0	4	0.249315068	1
TCGA-BC-A3KG	3.793021525	2	1	68.66027397	0	0	0	4	1.863013699	0
TCGA-DD-AACN	3.86566576	1	2	32.89589041	0	0	0	4	3.567123288	0
TCGA-G3-AAV6	4.209575364	2	1	53.57808219	0	0	3	3	0.178082192	1
TCGA-DD-AAVZ	4.002694359	1	2	38.36986301	0	0	0	4	5.205479452	0
TCGA-DD-AACE	3.305241967	1	2	62.26575342	0	0	0	4	5.983561644	0
TCGA-BC-A3KF	3.891598802	2	1	66.65205479	0	1	0	4	0.021917808	0
TCGA-ZS-A9CD	4.022798534	1	1	73.73972603	2	1	0	4	3.797260274	1
TCGA-DD-AADY	3.922718746	2	2	55.43287671	0	0	0	4	1.520547945	0
TCGA-2Y-A9H4	3.598129728	1	2	68.75616438	2	0	0	4	3.978082192	0
TCGA-WX-AA47	2.971152874	2	1	33.03013699	2	1	3	3	1.523287671	1
TCGA-G3-A5SJ	3.950291648	1	1	59.85753425	0	1	0	4	1.912328767	0
TCGA-YA-A8S7	4.490169791	1	1	69.00821918	2	0	3	3	1.128767123	1
TCGA-FV-A495	3.636122512	2	1	51.34246575	0	1	0	4	0.002739726	0
TCGA-DD-A4NP	3.212626421	1	1	32.43287671	0	0	0	4	9.063013699	0
TCGA-MI-A75I	4.134338565	1	2	61.20821918	2	1	0	4	1.726027397	0
TCGA-DD-A3A5	3.567222865	2	1	66.54246575	0	0	0	3	8.561643836	1
TCGA-DD-AACY	3.586551202	1	2	61.18356164	0	0	0	4	3.97260274	0
TCGA-CC-A5UC	3.881525483	1	2	63.44109589	0	0	3	3	0.950684932	1
TCGA-CC-A8HV	3.61946753	2	2	51.87671233	0	0	0	4	0.764383562	1
TCGA-BC-A5W4	3.518093079	1	1	69.87123288	0	1	3	3	1.498630137	1
TCGA-RC-A7SF	3.650219154	1	2	66.9369863	0	0	0	4	1.58630137	0
TCGA-RC-A6M4	3.544667385	2	1	74.86849315	2	1	3	3	0.060273973	0
TCGA-ED-A7XO	3.938046781	1	2	29.66575342	0	0	3	3	1.169863014	0
